# Supplementary material for: Ortholog-based protein-protein interaction prediction and its application to inter-species interactions
Source: BMC Bioinformatics. 2008 Dec 12;9(Suppl 12):S11. doi: 10.1186/1471-2105-9-S12-S11 (PMC2638151; doi:10.1186/1471-2105-9-S12-S11)
Supplement: Additional file 1 — Table S1. The orthologous group coverage among 18 eukaryotic species. [file 1471-2105-9-S12-S11-S1.xls]

## Sheet: Supplementary Table 1
Table S1. The orthologous group coverage among 18 eukaryotic species.
Species (Taxonamy ID)a	Numbe of Genes in Ortholog Groups	Number of Shared Ortholog Groupsb
		H. sapiens (9606)	M. musculus (10090)	R. norvegicus (10116)	P. troglodytes (9598)	C. familiaris (9615)	G. gallus (9031)	A. thaliana (3702)	O. sativa (4530)	A. gambiae (7165)	D. melanogaster (7227)	N. crassa (5141)	M. grisea (148305)	C. elegans (6239)	S. cerevisiae (4932)	K. lactis (28985)	E. gossypii (33169)	S. pombe (4896)	P. falciparum (5833)
H. sapiens (9606)	19491	19491	16330	15116	16096	14929	11230	3010	2763	4935	5039	1861	1819	3951	1593	1485	1442	1745	536
		1	0.837823	0.775537	0.825817	0.765943	0.576163	0.15443	0.141758	0.253194	0.25853	0.09548	0.0933251	0.202709	0.08173	0.076189	0.0739829	0.0895285	0.0274999
M. musculus (10090)	19142	16330	19142	16674	13941	14771	11140	3062	2800	4892	4990	1861	1822	3942	1607	1494	1445	1764	543
		0.853098	1	0.871069	0.728294	0.771654	0.581966	0.159962	0.146275	0.255564	0.260683	0.0972208	0.0951834	0.205935	0.0839515	0.0780483	0.0754885	0.0921534	0.0283669
R. norvegicus (10116)	17766	15116	16674	17766	12936	13768	10370	2852	2625	4577	4662	1753	1714	3711	1509	1399	1350	1642	500
		0.850839	0.938534	1	0.728132	0.774963	0.583699	0.160531	0.147754	0.257627	0.262411	0.0986716	0.0964764	0.208882	0.0849375	0.0787459	0.0759878	0.0924237	0.0281436
P. troglodytes (9598)	17136	16096	13941	12936	17136	12864	9730	2640	2435	4186	4272	1591	1562	3390	1371	1275	1240	1500	474
		0.939309	0.81355	0.754902	1	0.7507	0.56781	0.154062	0.142099	0.244281	0.2493	0.0928455	0.0911531	0.197829	0.080007	0.0744048	0.0723623	0.087535	0.0276611
C. familiaris (9615)	16195	14929	14771	13768	12864	16195	10459	2890	2659	4664	4747	1775	1733	3744	1523	1415	1368	1673	515
		0.921828	0.912072	0.850139	0.794319	1	0.645817	0.17845	0.164186	0.28799	0.293115	0.109602	0.107008	0.231182	0.0940414	0.0873726	0.0844705	0.103303	0.0317999
G. gallus (9031)	12076	11230	11140	10370	9730	10459	12076	2389	2214	4106	4187	1524	1489	3318	1293	1221	1178	1426	418
		0.929944	0.922491	0.858728	0.80573	0.866098	1	0.19783	0.183339	0.340013	0.346721	0.126201	0.123302	0.27476	0.107072	0.10111	0.0975489	0.118085	0.0346141
A. thaliana (3702)	12900	3010	3062	2852	2640	2890	2389	12900	11846	2239	2270	1842	1795	2046	1584	1466	1396	1703	676
		0.233333	0.237364	0.221085	0.204651	0.224031	0.185194	1	0.918295	0.173566	0.175969	0.142791	0.139147	0.158605	0.122791	0.113643	0.108217	0.132016	0.0524031
O. sativa (4530)	12505	2763	2800	2625	2435	2659	2214	11846	12505	2084	2099	1715	1690	1867	1455	1340	1277	1562	618
		0.220952	0.22391	0.209916	0.194722	0.212635	0.177049	0.947301	1	0.166653	0.167853	0.137145	0.135146	0.1493	0.116353	0.107157	0.102119	0.12491	0.0494202
A. gambiae (7165)	7820	4935	4892	4577	4186	4664	4106	2239	2084	7820	6981	1562	1523	3296	1325	1260	1218	1469	397
		0.631074	0.625575	0.585294	0.535294	0.596419	0.525064	0.286317	0.266496	1	0.892711	0.199744	0.194757	0.421483	0.169437	0.161125	0.155754	0.187852	0.0507673
D. melanogaster (7227)	7794	5039	4990	4662	4272	4747	4187	2270	2099	6981	7794	1567	1538	3377	1344	1272	1236	1481	421
		0.646523	0.640236	0.598152	0.548114	0.609058	0.537208	0.29125	0.26931	0.895689	1	0.201052	0.197331	0.433282	0.17244	0.163202	0.158584	0.190018	0.0540159
N. crassa (5141)	5912	1861	1861	1753	1591	1775	1524	1842	1715	1562	1567	5912	5499	1374	2311	2257	2053	2500	333
		0.314783	0.314783	0.296516	0.269114	0.300237	0.257781	0.31157	0.290088	0.264208	0.265054	1	0.930142	0.232409	0.3909	0.381766	0.34726	0.422869	0.0563261
M. grisea (148305)	5896	1819	1822	1714	1562	1733	1489	1795	1690	1523	1538	5499	5896	1353	2174	2149	1934	2371	324
		0.308514	0.309023	0.290706	0.264925	0.293928	0.252544	0.304444	0.286635	0.258311	0.260855	0.932666	1	0.229478	0.368725	0.364484	0.328019	0.402137	0.0549525
C. elegans (6239)	4971	3951	3942	3711	3390	3744	3318	2046	1867	3296	3377	1374	1353	4971	1189	1117	1083	1294	384
		0.79481	0.792999	0.74653	0.681955	0.753168	0.667471	0.411587	0.375578	0.663046	0.67934	0.276403	0.272179	1	0.239187	0.224703	0.217864	0.26031	0.077248
S. cerevisiae (4932)	4589	1593	1607	1509	1371	1523	1293	1584	1455	1325	1344	2311	2174	1189	4589	4127	3608	2265	337
		0.347134	0.350185	0.32883	0.298758	0.331881	0.281761	0.345173	0.317063	0.288734	0.292874	0.503596	0.473742	0.259098	1	0.899324	0.786228	0.493572	0.0734365
K. lactis (28985)	4424	1485	1494	1399	1275	1415	1221	1466	1340	1260	1272	2257	2149	1117	4127	4424	3632	2162	301
		0.335669	0.337703	0.31623	0.288201	0.319846	0.275995	0.331374	0.302893	0.28481	0.287523	0.510172	0.485759	0.252486	0.932866	1	0.820976	0.488698	0.068038
E. gossypii (33169)	3947	1442	1445	1350	1240	1368	1178	1396	1277	1218	1236	2053	1934	1083	3608	3632	3947	1981	294
		0.365341	0.366101	0.342032	0.314163	0.346592	0.298455	0.353686	0.323537	0.308589	0.313149	0.520142	0.489992	0.274386	0.914112	0.920193	1	0.5019	0.074487
S. pombe (4896)	3183	1745	1764	1642	1500	1673	1426	1703	1562	1469	1481	2500	2371	1294	2265	2162	1981	3183	346
		0.548225	0.554194	0.515866	0.471254	0.525605	0.448005	0.53503	0.490732	0.461514	0.465284	0.785423	0.744895	0.406535	0.711593	0.679233	0.622369	1	0.108702
P. falciparum (5833)	949	536	543	500	474	515	418	676	618	397	421	333	324	384	337	301	294	346	949
		0.564805	0.572181	0.52687	0.499473	0.542677	0.440464	0.712329	0.651212	0.418335	0.443625	0.350896	0.341412	0.404636	0.355111	0.317176	0.3098	0.364594	1
aThese species are ranked by their number of genes with orthologs information available.
bThe percentages below the number of orthologs refer to the coverage on the species given in the left most column.
The percentages are colored in blue if exceed 60%, and colored red if below 30%.
Species are grouped based on their orthologs group coverage.
