# Supplementary material for: Ortholog-based protein-protein interaction prediction and its application to inter-species interactions
Source: BMC Bioinformatics. 2008 Dec 12;9(Suppl 12):S11. doi: 10.1186/1471-2105-9-S12-S11 (PMC2638151; doi:10.1186/1471-2105-9-S12-S11)
Supplement: Additional file 2 — Table S2. Orthologous groups conserved in multiple species. [file 1471-2105-9-S12-S11-S2.xls]

## Sheet: Supplementary Table 2
Table S2. Ortholog groups conserved in multiple species.
Orthologs Group ID	Gene ID	Gene Name	Description	Notes
806	6240	RRM1	ribonucleotide reductase M1 polypeptide	Conserved in 18 species
779	6188	RPS3	ribosomal protein S3	Conserved in 18 species
722	5431	POLR2B	polymerase (RNA) II (DNA directed) polypeptide B; 140kDa	Conserved in 18 species
70948	128240	APOA1BP	apolipoprotein A-I binding protein	Conserved in 18 species
6981	55703	POLR3B	polymerase (RNA) III (DNA directed) polypeptide B	Conserved in 18 species
6907	124454	EARS2	glutamyl-tRNA synthetase 2; mitochondrial (putative)	Conserved in 18 species
6886	93587	RG9MTD2	RNA (guanine-9-) methyltransferase domain containing 2	Conserved in 18 species
6848	6183	MRPS12	mitochondrial ribosomal protein S12	Conserved in 18 species
68308	7319	UBE2A	ubiquitin-conjugating enzyme E2A (RAD6 homolog)	Conserved in 18 species
68273	5537	PPP6C	protein phosphatase 6; catalytic subunit	Conserved in 18 species
68226	2935	GSPT1	G1 to S phase transition 1	Conserved in 18 species
6781	51690	LSM7	LSM7 homolog; U6 small nuclear RNA associated (S. cerevisiae)	Conserved in 18 species
6760	55781	RIOK2	RIO kinase 2 (yeast)	Conserved in 18 species
6697	8886	DDX18	DEAD (Asp-Glu-Ala-Asp) box polypeptide 18	Conserved in 18 species
665	2987	GUK1	guanylate kinase 1	Conserved in 18 species
6528	55697	VAC14	Vac14 homolog (S. cerevisiae)	Conserved in 18 species
6526	23395	LARS2	leucyl-tRNA synthetase 2; mitochondrial	Conserved in 18 species
6471	51611	DPH5	DPH5 homolog (S. cerevisiae)	Conserved in 18 species
6438	51119	SBDS	Shwachman-Bodian-Diamond syndrome	Conserved in 18 species
6274	93183	PIGM	phosphatidylinositol glycan anchor biosynthesis; class M	Conserved in 18 species
6151	81034	SLC25A32	solute carrier family 25; member 32	Conserved in 18 species
6108	27304	MOCS3	molybdenum cofactor synthesis 3	Conserved in 18 species
6009	92935	MARS2	methionyl-tRNA synthetase 2; mitochondrial	Conserved in 18 species
5656	6950	TCP1	t-complex 1	Conserved in 18 species
5650	23256	SCFD1	sec1 family domain containing 1	Conserved in 18 species
56130	65263	PYCRL	pyrroline-5-carboxylate reductase-like	Conserved in 18 species
55785	8802	SUCLG1	succinate-CoA ligase; GDP-forming; alpha subunit	Conserved in 18 species
554	191	AHCY	S-adenosylhomocysteine hydrolase	Conserved in 18 species
5518	92675	HARS2	D-tyrosyl-tRNA deacylase 1 homolog (S. cerevisiae)	Conserved in 18 species
5486	114049	WBSCR22	Williams Beuren syndrome chromosome region 22	Conserved in 18 species
5361	29789	GTPBP9	GTP-binding protein 9 (putative)	Conserved in 18 species
5325	3376	IARS	isoleucyl-tRNA synthetase	Conserved in 18 species
5291	9669	EIF5B	eukaryotic translation initiation factor 5B	Conserved in 18 species
5263	11331	PHB2	prohibitin 2	Conserved in 18 species
5124	11128	POLR3A	polymerase (RNA) III (DNA directed) polypeptide A; 155kDa	Conserved in 18 species
4997	11019	LIAS	lipoic acid synthetase	Conserved in 18 species
47964	6168	RPL37A	ribosomal protein L37a	Conserved in 18 species
4751	6301	SARS	seryl-tRNA synthetase	Conserved in 18 species
4706	10594	PRPF8	PRP8 pre-mRNA processing factor 8 homolog (S. cerevisiae)	Conserved in 18 species
4696	10576	CCT2	chaperonin containing TCP1; subunit 2 (beta)	Conserved in 18 species
4695	10575	CCT4	chaperonin containing TCP1; subunit 4 (delta)	Conserved in 18 species
4502	4905	NSF	N-ethylmaleimide-sensitive factor	Conserved in 18 species
4446	10399	GNB2L1	guanine nucleotide binding protein (G protein); beta polypeptide 2-like 1	Conserved in 18 species
4378	7386	UQCRFS1	ubiquinol-cytochrome c reductase; Rieske iron-sulfur polypeptide 1	Conserved in 18 species
4053	3735	KARS	lysyl-tRNA synthetase	Conserved in 18 species
3973	9125	RQCD1	RCD1 required for cell differentiation1 homolog (S. pombe)	Conserved in 18 species
39452	3313	HSPA9	heat shock 70kDa protein 9 (mortalin)	Conserved in 18 species
3903	3093	HIP2	huntingtin interacting protein 2	Conserved in 18 species
3792	509	ATP5C1	ATP synthase; H+ transporting; mitochondrial F1 complex; gamma polypeptide 1	Conserved in 18 species
3374	6341	SCO1	SCO cytochrome oxidase deficient homolog 1 (yeast)	Conserved in 18 species
3238	1656	DDX6	DEAD (Asp-Glu-Ala-Asp) box polypeptide 6	Conserved in 18 species
32308	51727	CMPK	cytidylate kinase	Conserved in 18 species
3160	9512	PMPCB	peptidase (mitochondrial processing) beta	Conserved in 18 species
3060	4733	DRG1	developmentally regulated GTP binding protein 1	Conserved in 18 species
2985	498	ATP5A1	ATP synthase; H+ transporting; mitochondrial F1 complex; alpha subunit 1; cardiac muscle	Conserved in 18 species
2670	6790	AURKA	aurora kinase A	Conserved in 18 species
2362	6729	SRP54	signal recognition particle 54kDa	Conserved in 18 species
231	4942	OAT	ornithine aminotransferase (gyrate atrophy)	Conserved in 18 species
23043	55633	TBC1D22B	TBC1 domain family; member 22B	Conserved in 18 species
2205	6059	ABCE1	ATP-binding cassette; sub-family E (OABP); member 1	Conserved in 18 species
2098	5705	PSMC5	proteasome (prosome; macropain) 26S subunit; ATPase; 5	Conserved in 18 species
2096	5701	PSMC2	proteasome (prosome; macropain) 26S subunit; ATPase; 2	Conserved in 18 species
2087	5689	PSMB1	proteasome (prosome; macropain) subunit; beta type; 1	Conserved in 18 species
2083	5685	PSMA4	proteasome (prosome; macropain) subunit; alpha type; 4	Conserved in 18 species
2018	5434	POLR2E	polymerase (RNA) II (DNA directed) polypeptide E; 25kDa	Conserved in 18 species
2015	5427	POLE2	polymerase (DNA directed); epsilon 2 (p59 subunit)	Conserved in 18 species
1980	5245	PHB	prohibitin	Conserved in 18 species
1825	4351	MPI	mannose phosphate isomerase	Conserved in 18 species
1626	3329	HSPD1	heat shock 60kDa protein 1 (chaperonin)	Conserved in 18 species
1547	2617	GARS	glycyl-tRNA synthetase	Conserved in 18 species
1487	1974	EIF4A2	eukaryotic translation initiation factor 4A; isoform 2	Conserved in 18 species
1456	1743	DLST	dihydrolipoamide S-succinyltransferase (E2 component of 2-oxo-glutarate complex)	Conserved in 18 species
1279	526	ATP6V1B2	ATPase; H+ transporting; lysosomal 56/58kDa; V1 subunit B2	Conserved in 18 species
1227	204	AK2	adenylate kinase 2	Conserved in 18 species
1213	16	AARS	alanyl-tRNA synthetase	Conserved in 18 species
12005	6120	RPE	ribulose-5-phosphate-3-epimerase	Conserved in 18 species
11852	6897	TARS	threonyl-tRNA synthetase	Conserved in 18 species
1061	1819	DRG2	developmentally regulated GTP binding protein 2	Conserved in 18 species
1059	654787	DPH1-OVCA2	region containing DPH1 and OVCA2	Conserved in 18 species
1058	1798	DPAGT1	dolichyl-phosphate (UDP-N-acetylglucosamine) N-acetylglucosaminephosphotransferase 1 (GlcNAc-1-P transferase)	Conserved in 18 species
1032	1615	DARS	aspartyl-tRNA synthetase	Conserved in 18 species
9683	51805	COQ3	coenzyme Q3 homolog; methyltransferase (S. cerevisiae)	Missing in P. falciparum (5833)
946	902	CCNH	cyclin H	Missing in P. falciparum (5833)
9433	51699	VPS29	vacuolar protein sorting 29 homolog (S. cerevisiae)	Missing in P. falciparum (5833)
9428	51163	DBR1	debranching enzyme homolog 1 (S. cerevisiae)	Missing in P. falciparum (5833)
9374	51028	VPS36	vacuolar protein sorting 36 homolog (S. cerevisiae)	Missing in P. falciparum (5833)
9233	26164	GTPBP5	GTP binding protein 5 (putative)	Missing in P. falciparum (5833)
908	396	ARHGDIA	Rho GDP dissociation inhibitor (GDI) alpha	Missing in P. falciparum (5833)
88593	8370	HIST2H4A	histone cluster 2; H4a	Missing in P. falciparum (5833)
88593	554313	HIST2H4B	histone cluster 2; H4b	Missing in P. falciparum (5833)
8735	84364	ZNF289	zinc finger protein 289; ID1 regulated	Missing in P. falciparum (5833)
840	7915	ALDH5A1	aldehyde dehydrogenase 5 family; member A1 (succinate-semialdehyde dehydrogenase)	Missing in P. falciparum (5833)
84	1738	DLD	dihydrolipoamide dehydrogenase	Missing in P. falciparum (5833)
8196	22944	KIN	KIN; antigenic determinant of recA protein homolog (mouse)	Missing in P. falciparum (5833)
81653	23761	PISD	phosphatidylserine decarboxylase	Missing in P. falciparum (5833)
788	6204	RPS10	ribosomal protein S10	Missing in P. falciparum (5833)
725	5447	POR	P450 (cytochrome) oxidoreductase	Missing in P. falciparum (5833)
7165	51126	NAT5	N-acetyltransferase 5	Missing in P. falciparum (5833)
7158	9904	RBM19	RNA binding motif protein 19	Missing in P. falciparum (5833)
7157	9861	PSMD6	proteasome (prosome; macropain) 26S subunit; non-ATPase; 6	Missing in P. falciparum (5833)
7151	84844	PHF5A	PHD finger protein 5A	Missing in P. falciparum (5833)
712	5162	PDHB	pyruvate dehydrogenase (lipoamide) beta	Missing in P. falciparum (5833)
7118	55699	IARS2	isoleucyl-tRNA synthetase 2; mitochondrial	Missing in P. falciparum (5833)
7097	51067	YARS2	tyrosyl-tRNA synthetase 2; mitochondrial	Missing in P. falciparum (5833)
7083	51520	LARS	leucyl-tRNA synthetase	Missing in P. falciparum (5833)
7065	9790	BMS1L	BMS1 homolog; ribosome assembly protein (yeast)	Missing in P. falciparum (5833)
7060	29880	ALG5	asparagine-linked glycosylation 5 homolog (S. cerevisiae; dolichyl-phosphate beta-glucosyltransferase)	Missing in P. falciparum (5833)
7024	51602	NOP5/NOP58	nucleolar protein NOP5/NOP58	Missing in P. falciparum (5833)
7010	54802	TRIT1	tRNA isopentenyltransferase 1	Missing in P. falciparum (5833)
6973	29968	PSAT1	phosphoserine aminotransferase 1	Missing in P. falciparum (5833)
69669	57187	THOC2	THO complex 2	Missing in P. falciparum (5833)
6931	79053	ALG8	asparagine-linked glycosylation 8 homolog (S. cerevisiae; alpha-1;3-glucosyltransferase)	Missing in P. falciparum (5833)
6920	29929	ALG6	asparagine-linked glycosylation 6 homolog (S. cerevisiae; alpha-1;3-glucosyltransferase)	Missing in P. falciparum (5833)
69192	27235	COQ2	coenzyme Q2 homolog; prenyltransferase (yeast)	Missing in P. falciparum (5833)
69187	57472	CNOT6	CCR4-NOT transcription complex; subunit 6	Missing in P. falciparum (5833)
6910	22894	DIS3	DIS3 mitotic control homolog (S. cerevisiae)	Missing in P. falciparum (5833)
6876	60487	TRMT11	tRNA methyltransferase 11 homolog (S. cerevisiae)	Missing in P. falciparum (5833)
68728	80135	BXDC5	brix domain containing 5	Missing in P. falciparum (5833)
6867	51010	EXOSC3	exosome component 3	Missing in P. falciparum (5833)
68641	51117	COQ4	coenzyme Q4 homolog (S. cerevisiae)	Missing in P. falciparum (5833)
68504	10383	TUBB2C	tubulin; beta 2C	Missing in P. falciparum (5833)
6838	54920	DUS2L	dihydrouridine synthase 2-like; SMM1 homolog (S. cerevisiae)	Missing in P. falciparum (5833)
6828	55695	NSUN5	NOL1/NOP2/Sun domain family; member 5	Missing in P. falciparum (5833)
68199	527	ATP6V0C	ATPase; H+ transporting; lysosomal 16kDa; V0 subunit c	Missing in P. falciparum (5833)
68183	2023	ENO1	enolase 1; (alpha)	Missing in P. falciparum (5833)
6816	51605	CGI-09	CGI-09 protein	Missing in P. falciparum (5833)
6814	1737	DLAT	dihydrolipoamide S-acetyltransferase (E2 component of pyruvate dehydrogenase complex)	Missing in P. falciparum (5833)
68110	6167	RPL37	ribosomal protein L37	Missing in P. falciparum (5833)
68103	9349	RPL23	ribosomal protein L23	Missing in P. falciparum (5833)
6754	29101	SSU72	SSU72 RNA polymerase II CTD phosphatase homolog (S. cerevisiae)	Missing in P. falciparum (5833)
6713	9896	KIAA0274	KIAA0274	Missing in P. falciparum (5833)
6699	55278	QRSL1	glutaminyl-tRNA synthase (glutamine-hydrolyzing)-like 1	Missing in P. falciparum (5833)
6628	9948	WDR1	WD repeat domain 1	Missing in P. falciparum (5833)
6581	51006	SLC35C2	solute carrier family 35; member C2	Missing in P. falciparum (5833)
6559	84274	COQ5	coenzyme Q5 homolog; methyltransferase (S. cerevisiae)	Missing in P. falciparum (5833)
6553	128869	PIGU	phosphatidylinositol glycan anchor biosynthesis; class U	Missing in P. falciparum (5833)
6533	56931	DUS3L	dihydrouridine synthase 3-like (S. cerevisiae)	Missing in P. falciparum (5833)
6505	60558	GUF1	GUF1 GTPase homolog (S. cerevisiae)	Missing in P. falciparum (5833)
6499	51692	CPSF3	cleavage and polyadenylation specific factor 3; 73kDa	Missing in P. falciparum (5833)
6497	9918	NCAPD2	non-SMC condensin I complex; subunit D2	Missing in P. falciparum (5833)
6479	6396	SEC13	SEC13 homolog (S. cerevisiae)	Missing in P. falciparum (5833)
6469	55902	ACSS2	acyl-CoA synthetase short-chain family member 2	Missing in P. falciparum (5833)
6431	55661	DDX27	DEAD (Asp-Glu-Ala-Asp) box polypeptide 27	Missing in P. falciparum (5833)
6430	25879	WDSOF1	WD repeats and SOF1 domain containing	Missing in P. falciparum (5833)
6424	7511	XPNPEP1	X-prolyl aminopeptidase (aminopeptidase P) 1; soluble	Missing in P. falciparum (5833)
6404	84154	BXDC1	brix domain containing 1	Missing in P. falciparum (5833)
6403	60528	ELAC2	elaC homolog 2 (E. coli)	Missing in P. falciparum (5833)
6382	27243	CHMP2A	chromatin modifying protein 2A	Missing in P. falciparum (5833)
6369	27247	NFU1	NFU1 iron-sulfur cluster scaffold homolog (S. cerevisiae)	Missing in P. falciparum (5833)
6368	51652	VPS24	vacuolar protein sorting 24 homolog (S. cerevisiae)	Missing in P. falciparum (5833)
6338	84946	LTV1	LTV1 homolog (S. cerevisiae)	Missing in P. falciparum (5833)
6320	22908	SACM1L	SAC1 suppressor of actin mutations 1-like (yeast)	Missing in P. falciparum (5833)
6290	83475	DOHH	deoxyhypusine hydroxylase/monooxygenase	Missing in P. falciparum (5833)
6283	57461	ISY1	ISY1 splicing factor homolog (S. cerevisiae)	Missing in P. falciparum (5833)
6272	51072	MEMO1	mediator of cell motility 1	Missing in P. falciparum (5833)
6257	23517	SKIV2L2	superkiller viralicidic activity 2-like 2 (S. cerevisiae)	Missing in P. falciparum (5833)
6221	55737	VPS35	vacuolar protein sorting 35 homolog (S. cerevisiae)	Missing in P. falciparum (5833)
6149	5524	PPP2R4	protein phosphatase 2A activator; regulatory subunit 4	Missing in P. falciparum (5833)
6124	1763	DNA2L	DNA2 DNA replication helicase 2-like (yeast)	Missing in P. falciparum (5833)
6120	55272	IMP3	IMP3; U3 small nucleolar ribonucleoprotein; homolog (yeast)	Missing in P. falciparum (5833)
6115	51647	FAM96B	family with sequence similarity 96; member B	Missing in P. falciparum (5833)
6099	51400	PPME1	protein phosphatase methylesterase 1	Missing in P. falciparum (5833)
6096	57570	TRMT5	TRM5 tRNA methyltransferase 5 homolog (S. cerevisiae)	Missing in P. falciparum (5833)
6095	23404	EXOSC2	exosome component 2	Missing in P. falciparum (5833)
6040	55972	SLC25A40	solute carrier family 25; member 40	Missing in P. falciparum (5833)
6039	51004	COQ6	coenzyme Q6 homolog; monooxygenase (S. cerevisiae)	Missing in P. falciparum (5833)
6036	55153	SDAD1	SDA1 domain containing 1	Missing in P. falciparum (5833)
5998	79954	NOL10	nucleolar protein 10	Missing in P. falciparum (5833)
5984	23481	PES1	pescadillo homolog 1; containing BRCT domain (zebrafish)	Missing in P. falciparum (5833)
5960	84896	ATAD1	ATPase family; AAA domain containing 1	Missing in P. falciparum (5833)
5931	80324	PUS1	pseudouridylate synthase 1	Missing in P. falciparum (5833)
5905	54516	MTRF1L	mitochondrial translational release factor 1-like	Missing in P. falciparum (5833)
5871	23168	RTF1	Rtf1; Paf1/RNA polymerase II complex component; homolog (S. cerevisiae)	Missing in P. falciparum (5833)
5853	60314	C12orf10	chromosome 12 open reading frame 10	Missing in P. falciparum (5833)
5848	1355	COX15	COX15 homolog; cytochrome c oxidase assembly protein (yeast)	Missing in P. falciparum (5833)
5735	23463	ICMT	isoprenylcysteine carboxyl methyltransferase	Missing in P. falciparum (5833)
57086	23076	KIAA0179	KIAA0179	Missing in P. falciparum (5833)
56807	55339	WDR33	WD repeat domain 33	Missing in P. falciparum (5833)
56743	51388	NIP7	nuclear import 7 homolog (S. cerevisiae)	Missing in P. falciparum (5833)
5673	10352	WARS2	tryptophanyl tRNA synthetase 2; mitochondrial	Missing in P. falciparum (5833)
5664	1315	COPB1	coatomer protein complex; subunit beta 1	Missing in P. falciparum (5833)
5652	79877	DCAKD	dephospho-CoA kinase domain containing	Missing in P. falciparum (5833)
56331	2957	GTF2A1	general transcription factor IIA; 1; 19/37kDa	Missing in P. falciparum (5833)
5610	51728	POLR3K	polymerase (RNA) III (DNA directed) polypeptide K; 12.3 kDa	Missing in P. falciparum (5833)
5607	26275	HIBCH	3-hydroxyisobutyryl-Coenzyme A hydrolase	Missing in P. falciparum (5833)
56019	11169	WDHD1	WD repeat and HMG-box DNA binding protein 1	Missing in P. falciparum (5833)
55940	4522	MTHFD1	methylenetetrahydrofolate dehydrogenase (NADP+ dependent) 1; methenyltetrahydrofolate cyclohydrolase; formyltetrahydrofolate synthetase	Missing in P. falciparum (5833)
55914	4666	NACA	nascent-polypeptide-associated complex alpha polypeptide	Missing in P. falciparum (5833)
5561	64172	OSGEPL1	O-sialoglycoprotein endopeptidase-like 1	Missing in P. falciparum (5833)
55495	5034	P4HB	procollagen-proline; 2-oxoglutarate 4-dioxygenase (proline 4-hydroxylase); beta polypeptide	Missing in P. falciparum (5833)
55480	217	ALDH2	aldehyde dehydrogenase 2 family (mitochondrial)	Missing in P. falciparum (5833)
55467	2203	FBP1	fructose-1;6-bisphosphatase 1	Missing in P. falciparum (5833)
5517	55738	ARFGAP1	ADP-ribosylation factor GTPase activating protein 1	Missing in P. falciparum (5833)
5463	9054	NFS1	NFS1 nitrogen fixation 1 homolog (S. cerevisiae)	Missing in P. falciparum (5833)
5439	28989	C9orf32	chromosome 9 open reading frame 32	Missing in P. falciparum (5833)
5424	55775	TDP1	tyrosyl-DNA phosphodiesterase 1	Missing in P. falciparum (5833)
5387	56052	ALG1	asparagine-linked glycosylation 1 homolog (S. cerevisiae; beta-1;4-mannosyltransferase)	Missing in P. falciparum (5833)
5362	51102	MECR	mitochondrial trans-2-enoyl-CoA reductase	Missing in P. falciparum (5833)
5343	91869	RFT1	RFT1 homolog (S. cerevisiae)	Missing in P. falciparum (5833)
5296	84549	RBM13	RNA binding motif protein 13	Missing in P. falciparum (5833)
5250	11311	VPS45	vacuolar protein sorting 45 homolog (S. cerevisiae)	Missing in P. falciparum (5833)
5211	11212	PROSC	proline synthetase co-transcribed homolog (bacterial)	Missing in P. falciparum (5833)
5129	11137	PWP1	PWP1 homolog (S. cerevisiae)	Missing in P. falciparum (5833)
5035	3420	IDH3B	isocitrate dehydrogenase 3 (NAD+) beta	Missing in P. falciparum (5833)
4973	10973	ASCC3	activating signal cointegrator 1 complex subunit 3	Missing in P. falciparum (5833)
4947	10939	AFG3L2	AFG3 ATPase family gene 3-like 2 (yeast)	Missing in P. falciparum (5833)
4919	7360	UGP2	UDP-glucose pyrophosphorylase 2	Missing in P. falciparum (5833)
4891	132	ADK	adenosine kinase	Missing in P. falciparum (5833)
48172	7290	HIRA	HIR histone cell cycle regulation defective homolog A (S. cerevisiae)	Missing in P. falciparum (5833)
4802	10694	CCT8	chaperonin containing TCP1; subunit 8 (theta)	Missing in P. falciparum (5833)
4788	10667	FARS2	phenylalanyl-tRNA synthetase 2; mitochondrial	Missing in P. falciparum (5833)
4760	8089	YEATS4	YEATS domain containing 4	Missing in P. falciparum (5833)
4660	10528	NOL5A	nucleolar protein 5A (56kDa with KKE/D repeat)	Missing in P. falciparum (5833)
4617	10436	EMG1	EMG1 nucleolar protein homolog (S. cerevisiae)	Missing in P. falciparum (5833)
4551	5563	PRKAA2	protein kinase; AMP-activated; alpha 2 catalytic subunit	Missing in P. falciparum (5833)
4539	5426	POLE	polymerase (DNA directed); epsilon	Missing in P. falciparum (5833)
4512	4999	ORC2L	origin recognition complex; subunit 2-like (yeast)	Missing in P. falciparum (5833)
44309	23041	MON2	MON2 homolog (S. cerevisiae)	Missing in P. falciparum (5833)
4413	10277	UBE4B	ubiquitination factor E4B (UFD2 homolog; yeast)	Missing in P. falciparum (5833)
4322	4175	MCM6	minichromosome maintenance deficient 6 homolog (S. cerevisiae)	Missing in P. falciparum (5833)
43155	9631	NUP155	nucleoporin 155kDa	Missing in P. falciparum (5833)
4229	10199	MPHOSPH10	M-phase phosphoprotein 10 (U3 small nucleolar ribonucleoprotein)	Missing in P. falciparum (5833)
4228	10195	ALG3	asparagine-linked glycosylation 3 homolog (S. cerevisiae; alpha-1;3-mannosyltransferase)	Missing in P. falciparum (5833)
4210	10153	CEBPZ	CCAAT/enhancer binding protein zeta	Missing in P. falciparum (5833)
4181	10097	ACTR2	ARP2 actin-related protein 2 homolog (yeast)	Missing in P. falciparum (5833)
41773	8602	NOL14	nucleolar protein 14	Missing in P. falciparum (5833)
4160	10056	FARSLB	phenylalanyl-tRNA synthetase; beta subunit	Missing in P. falciparum (5833)
41334	57515	SERINC1	serine incorporator 1	Missing in P. falciparum (5833)
41244	55280	CWF19L1	CWF19-like 1; cell cycle control (S. pombe)	Missing in P. falciparum (5833)
41212	55677	IWS1	IWS1 homolog (S. cerevisiae)	Missing in P. falciparum (5833)
41203	54963	UCKL1	uridine-cytidine kinase 1-like 1	Missing in P. falciparum (5833)
41191	55622	TTC27	tetratricopeptide repeat domain 27	Missing in P. falciparum (5833)
41111	10890	RAB10	RAB10; member RAS oncogene family	Missing in P. falciparum (5833)
41001	23047	APRIN	androgen-induced proliferation inhibitor	Missing in P. falciparum (5833)
40891	440275	EIF2AK4	eukaryotic translation initiation factor 2 alpha kinase 4	Missing in P. falciparum (5833)
40848	23534	TNPO3	transportin 3	Missing in P. falciparum (5833)
4083	4361	MRE11A	MRE11 meiotic recombination 11 homolog A (S. cerevisiae)	Missing in P. falciparum (5833)
40668	9646	CTR9	Ctr9; Paf1/RNA polymerase II complex component; homolog (S. cerevisiae)	Missing in P. falciparum (5833)
40661	6830	SUPT6H	suppressor of Ty 6 homolog (S. cerevisiae)	Missing in P. falciparum (5833)
40537	26065	LSM14A	LSM14A; SCD6 homolog A (S. cerevisiae)	Missing in P. falciparum (5833)
4037	3419	IDH3A	isocitrate dehydrogenase 3 (NAD+) alpha	Missing in P. falciparum (5833)
4018	10054	SAE2	SUMO1 activating enzyme subunit 2	Missing in P. falciparum (5833)
4002	10026	PIGK	phosphatidylinositol glycan anchor biosynthesis; class K	Missing in P. falciparum (5833)
3974	9126	SMC3	structural maintenance of chromosomes 3	Missing in P. falciparum (5833)
39642	64318	NOC3L	nucleolar complex associated 3 homolog (S. cerevisiae)	Missing in P. falciparum (5833)
39246	8295	TRRAP	transformation/transcription domain-associated protein	Missing in P. falciparum (5833)
392	6647	SOD1	superoxide dismutase 1; soluble (amyotrophic lateral sclerosis 1 (adult))	Missing in P. falciparum (5833)
3908	3309	HSPA5	heat shock 70kDa protein 5 (glucose-regulated protein; 78kDa)	Missing in P. falciparum (5833)
38696	10105	PPIF	peptidylprolyl isomerase F (cyclophilin F)	Missing in P. falciparum (5833)
38296	11336	EXOC3	exocyst complex component 3	Missing in P. falciparum (5833)
3821	1650	DDOST	dolichyl-diphosphooligosaccharide-protein glycosyltransferase	Missing in P. falciparum (5833)
38195	10640	EXOC5	exocyst complex component 5	Missing in P. falciparum (5833)
38149	4801	NFYB	nuclear transcription factor Y; beta	Missing in P. falciparum (5833)
37976	9525	VPS4B	vacuolar protein sorting 4 homolog B (S. cerevisiae)	Missing in P. falciparum (5833)
3795	535	ATP6V0A1	ATPase; H+ transporting; lysosomal V0 subunit a1	Missing in P. falciparum (5833)
37765	7417	VDAC2	voltage-dependent anion channel 2	Missing in P. falciparum (5833)
3746	9942	XYLB	xylulokinase homolog (H. influenzae)	Missing in P. falciparum (5833)
37417	6224	RPS20	ribosomal protein S20	Missing in P. falciparum (5833)
37282	5160	PDHA1	pyruvate dehydrogenase (lipoamide) alpha 1	Missing in P. falciparum (5833)
37273	3099	HK2	hexokinase 2	Missing in P. falciparum (5833)
3709	5929	RBBP5	retinoblastoma binding protein 5	Missing in P. falciparum (5833)
3702	5822	PWP2	PWP2 periodic tryptophan protein homolog (yeast)	Missing in P. falciparum (5833)
3693	5393	EXOSC9	exosome component 9	Missing in P. falciparum (5833)
3628	1659	DHX8	DEAH (Asp-Glu-Ala-His) box polypeptide 8	Missing in P. falciparum (5833)
36199	9520	NPEPPS	aminopeptidase puromycin sensitive	Missing in P. falciparum (5833)
3615	9632	SEC24C	SEC24 related gene family; member C (S. cerevisiae)	Missing in P. falciparum (5833)
3586	9533	POLR1C	polymerase (RNA) I polypeptide C; 30kDa	Missing in P. falciparum (5833)
3475	2107	ETF1	eukaryotic translation termination factor 1	Missing in P. falciparum (5833)
34602	91647	ATPAF2	ATP synthase mitochondrial F1 complex assembly factor 2	Missing in P. falciparum (5833)
34495	79065	ATG9A	ATG9 autophagy related 9 homolog A (S. cerevisiae)	Missing in P. falciparum (5833)
3446	9128	PRPF4	PRP4 pre-mRNA processing factor 4 homolog (yeast)	Missing in P. falciparum (5833)
3444	9114	ATP6V0D1	ATPase; H+ transporting; lysosomal 38kDa; V0 subunit d1	Missing in P. falciparum (5833)
3408	7879	RAB7A	RAB7A; member RAS oncogene family	Missing in P. falciparum (5833)
3325	4171	MCM2	MCM2 minichromosome maintenance deficient 2; mitotin (S. cerevisiae)	Missing in P. falciparum (5833)
3278	2181	ACSL3	acyl-CoA synthetase long-chain family member 3	Missing in P. falciparum (5833)
3275	2110	ETFDH	electron-transferring-flavoprotein dehydrogenase	Missing in P. falciparum (5833)
31984	51218	GLRX5	glutaredoxin 5 homolog (S. cerevisiae)	Missing in P. falciparum (5833)
31928	54704	PPM2C	protein phosphatase 2C; magnesium-dependent; catalytic subunit	Missing in P. falciparum (5833)
31924	28987	NOB1	NIN1/RPN12 binding protein 1 homolog (S. cerevisiae)	Missing in P. falciparum (5833)
31761	84720	PIGO	phosphatidylinositol glycan anchor biosynthesis; class O	Missing in P. falciparum (5833)
31656	27000	ZRF1	zuotin related factor 1	Missing in P. falciparum (5833)
31431	11222	MRPL3	mitochondrial ribosomal protein L3	Missing in P. falciparum (5833)
31283	5481	PPID	peptidylprolyl isomerase D (cyclophilin D)	Missing in P. falciparum (5833)
31137	6873	TAF2	TAF2 RNA polymerase II; TATA box binding protein (TBP)-associated factor; 150kDa	Missing in P. falciparum (5833)
30994	3156	HMGCR	3-hydroxy-3-methylglutaryl-Coenzyme A reductase	Missing in P. falciparum (5833)
3084	7453	WARS	tryptophanyl-tRNA synthetase	Missing in P. falciparum (5833)
2904	8894	EIF2S2	eukaryotic translation initiation factor 2; subunit 2 beta; 38kDa	Missing in P. falciparum (5833)
2900	8882	ZNF259	zinc finger protein 259	Missing in P. falciparum (5833)
2816	8731	RNMT	RNA (guanine-7-) methyltransferase	Missing in P. falciparum (5833)
2779	8661	EIF3S10	eukaryotic translation initiation factor 3; subunit 10 theta; 150/170kDa	Missing in P. falciparum (5833)
2616	8318	CDC45L	CDC45 cell division cycle 45-like (S. cerevisiae)	Missing in P. falciparum (5833)
257	5373	PMM2	phosphomannomutase 2	Missing in P. falciparum (5833)
2554	7514	XPO1	exportin 1 (CRM1 homolog; yeast)	Missing in P. falciparum (5833)
2255	6390	SDHB	succinate dehydrogenase complex; subunit B; iron sulfur (Ip)	Missing in P. falciparum (5833)
2213	6184	RPN1	ribophorin I	Missing in P. falciparum (5833)
22002	7317	UBE1	ubiquitin-activating enzyme E1 (A1S9T and BN75 temperature sensitivity complementing)	Missing in P. falciparum (5833)
2188	5983	RFC3	replication factor C (activator 1) 3; 38kDa	Missing in P. falciparum (5833)
2187	5981	RFC1	replication factor C (activator 1) 1; 145kDa	Missing in P. falciparum (5833)
21610	9517	SPTLC2	serine palmitoyltransferase; long chain base subunit 2	Missing in P. falciparum (5833)
2108	5717	PSMD11	proteasome (prosome; macropain) 26S subunit; non-ATPase; 11	Missing in P. falciparum (5833)
2104	5713	PSMD7	proteasome (prosome; macropain) 26S subunit; non-ATPase; 7 (Mov34 homolog)	Missing in P. falciparum (5833)
2095	5700	PSMC1	proteasome (prosome; macropain) 26S subunit; ATPase; 1	Missing in P. falciparum (5833)
2081	5683	PSMA2	proteasome (prosome; macropain) subunit; alpha type; 2	Missing in P. falciparum (5833)
2017	5432	POLR2C	polymerase (RNA) II (DNA directed) polypeptide C; 33kDa	Missing in P. falciparum (5833)
2004	5356	PLRG1	pleiotropic regulator 1 (PRL1 homolog; Arabidopsis)	Missing in P. falciparum (5833)
1857	4682	NUBP1	nucleotide binding protein 1 (MinD homolog; E. coli)	Missing in P. falciparum (5833)
1791	4172	MCM3	MCM3 minichromosome maintenance deficient 3 (S. cerevisiae)	Missing in P. falciparum (5833)
1768	4085	MAD2L1	MAD2 mitotic arrest deficient-like 1 (yeast)	Missing in P. falciparum (5833)
1710	3843	RANBP5	RAN binding protein 5	Missing in P. falciparum (5833)
1707	3837	KPNB1	karyopherin (importin) beta 1	Missing in P. falciparum (5833)
1660	57109	REXO4	REX4; RNA exonuclease 4 homolog (S. cerevisiae)	Missing in P. falciparum (5833)
1571	2805	GOT1	glutamic-oxaloacetic transaminase 1; soluble (aspartate aminotransferase 1)	Missing in P. falciparum (5833)
1534	2339	FNTA	farnesyltransferase; CAAX box; alpha	Missing in P. falciparum (5833)
1480	1933	EEF1B2	eukaryotic translation elongation factor 1 beta 2	Missing in P. falciparum (5833)
132	2643	GCH1	GTP cyclohydrolase 1 (dopa-responsive dystonia)	Missing in P. falciparum (5833)
1283	539	ATP5O	ATP synthase; H+ transporting; mitochondrial F1 complex; O subunit (oligomycin sensitivity conferring protein)	Missing in P. falciparum (5833)
1273	506	ATP5B	ATP synthase; H+ transporting; mitochondrial F1 complex; beta polypeptide	Missing in P. falciparum (5833)
1235	262	AMD1	adenosylmethionine decarboxylase 1	Missing in P. falciparum (5833)
1161	2972	BRF1	BRF1 homolog; subunit of RNA polymerase III transcription initiation factor IIIB (S. cerevisiae)	Missing in P. falciparum (5833)
115	2271	FH	fumarate hydratase	Missing in P. falciparum (5833)
10702	57062	DDX24	DEAD (Asp-Glu-Ala-Asp) box polypeptide 24	Missing in P. falciparum (5833)
1040	1665	DHX15	DEAH (Asp-Glu-Ala-His) box polypeptide 15	Missing in P. falciparum (5833)
10201	55831	TMEM111	transmembrane protein 111	Missing in P. falciparum (5833)
1014	1479	CSTF3	cleavage stimulation factor; 3' pre-RNA; subunit 3; 77kDa	Missing in P. falciparum (5833)
100	2108	ETFA	electron-transfer-flavoprotein; alpha polypeptide (glutaric aciduria II)	Missing in P. falciparum (5833)
6992	80273	GRPEL1	GrpE-like 1; mitochondrial (E. coli)	Missing in E. gossypii (33169)
3034	2237	FEN1	flap structure-specific endonuclease 1	Missing in E. gossypii (33169)
1277	523	ATP6V1A	ATPase; H+ transporting; lysosomal 70kDa; V1 subunit A	Missing in E. gossypii (33169)
6752	134218	DNAJA5	DnaJ homology subfamily A member 5	Missing in S. pombe (4896)
20319	400	ARL1	ADP-ribosylation factor-like 1	Missing in S. pombe (4896)
9205	5238	PGM3	phosphoglucomutase 3	Missing in M. grisea (148305)
7135	3692	ITGB4BP	integrin beta 4 binding protein	Missing in M. grisea (148305)
6287	22948	CCT5	chaperonin containing TCP1; subunit 5 (epsilon)	Missing in M. grisea (148305)
55662	4967	OGDH	oxoglutarate (alpha-ketoglutarate) dehydrogenase (lipoamide)	Missing in M. grisea (148305)
799	6228	RPS23	ribosomal protein S23	Missing in N. crassa (5141)
5436	6399	TRAPPC2	trafficking protein particle complex 2	Missing in N. crassa (5141)
726	5479	PPIB	peptidylprolyl isomerase B (cyclophilin B)	Missing in O. sativa (4530)
7033	25885	POLR1A	polymerase (RNA) I polypeptide A; 194kDa	Missing in O. sativa (4530)
5220	11231	SEC63	SEC63 homolog (S. cerevisiae)	Missing in O. sativa (4530)
4642	10484	SEC23A	Sec23 homolog A (S. cerevisiae)	Missing in O. sativa (4530)
41575	79677	SMC6	structural maintenance of chromosomes 6	Missing in O. sativa (4530)
1982	5277	PIGA	phosphatidylinositol glycan anchor biosynthesis; class A (paroxysmal nocturnal hemoglobinuria)	Missing in O. sativa (4530)
4240	10213	PSMD14	proteasome (prosome; macropain) 26S subunit; non-ATPase; 14	Missing in A. thaliana (3702)
1906	4953	ODC1	ornithine decarboxylase 1	Missing in A. thaliana (3702)
69027	4836	NMT1	N-myristoyltransferase 1	Missing in C. elegans (6239)
6507	8892	EIF2B2	eukaryotic translation initiation factor 2B; subunit 2 beta; 39kDa	Missing in C. elegans (6239)
6399	27095	TRAPPC3	trafficking protein particle complex 3	Missing in C. elegans (6239)
5959	54974	THG1L	tRNA-histidine guanylyltransferase 1-like (S. cerevisiae)	Missing in C. elegans (6239)
55533	5878	RAB5C	RAB5C; member RAS oncogene family	Missing in C. elegans (6239)
31015	31	ACACA	acetyl-Coenzyme A carboxylase alpha	Missing in C. elegans (6239)
158	3145	HMBS	hydroxymethylbilane synthase	Missing in C. elegans (6239)
1006	1434	CSE1L	CSE1 chromosome segregation 1-like (yeast)	Missing in C. elegans (6239)
2155	5888	RAD51	RAD51 homolog (RecA homolog; E. coli) (S. cerevisiae)	Missing in A. gambiae (7165)
37415	6210	RPS15A	ribosomal protein S15a	Missing in D. melanogaster (7227)
9366	22818	COPZ1	coatomer protein complex; subunit zeta 1	Missing in G. gallus (9031)
721	5430	POLR2A	polymerase (RNA) II (DNA directed) polypeptide A; 220kDa	Missing in G. gallus (9031)
6768	65003	MRPL11	mitochondrial ribosomal protein L11	Missing in G. gallus (9031)
5756	6293	VPS52	vacuolar protein sorting 52 homolog (S. cerevisiae)	Missing in G. gallus (9031)
55617	1537	CYC1	cytochrome c-1	Missing in G. gallus (9031)
4856	10856	RUVBL2	RuvB-like 2 (E. coli)	Missing in G. gallus (9031)
4744	5704	PSMC4	proteasome (prosome; macropain) 26S subunit; ATPase; 4	Missing in G. gallus (9031)
4664	10535	RNASEH2A	ribonuclease H2; subunit A	Missing in G. gallus (9031)
3981	9277	WDR46	WD repeat domain 46	Missing in G. gallus (9031)
37686	5714	PSMD8	proteasome (prosome; macropain) 26S subunit; non-ATPase; 8	Missing in G. gallus (9031)
3119	9296	ATP6V1F	ATPase; H+ transporting; lysosomal 14kDa; V1 subunit F	Missing in G. gallus (9031)
2856	8803	SUCLA2	succinate-CoA ligase; ADP-forming; beta subunit	Missing in G. gallus (9031)
2490	7284	TUFM	Tu translation elongation factor; mitochondrial	Missing in G. gallus (9031)
1986	5289	PIK3C3	phosphoinositide-3-kinase; class 3	Missing in G. gallus (9031)
1535	2342	FNTB	farnesyltransferase; CAAX box; beta	Missing in G. gallus (9031)
1453	1725	DHPS	deoxyhypusine synthase	Missing in G. gallus (9031)
1412	790	CAD	carbamoyl-phosphate synthetase 2; aspartate transcarbamylase; and dihydroorotase	Missing in G. gallus (9031)
13513	90353	ATPBD3	ATP binding domain 3	Missing in G. gallus (9031)
90885	83693	HSDL1	hydroxysteroid dehydrogenase like 1	Missing in P. troglodytes (9598)
830	7153	TOP2A	topoisomerase (DNA) II alpha 170kDa	Missing in P. troglodytes (9598)
6961	56902	PNO1	partner of NOB1 homolog (S. cerevisiae)	Missing in P. troglodytes (9598)
6451	64431	ACTR6	ARP6 actin-related protein 6 homolog (yeast)	Missing in P. troglodytes (9598)
5168	7415	VCP	valosin-containing protein	Missing in P. troglodytes (9598)
4694	10574	CCT7	chaperonin containing TCP1; subunit 7 (eta)	Missing in P. troglodytes (9598)
37714	6187	RPS2	ribosomal protein S2	Missing in P. troglodytes (9598)
36231	9524	GPSN2	glycoprotein; synaptic 2	Missing in P. troglodytes (9598)
2102	5709	PSMD3	proteasome (prosome; macropain) 26S subunit; non-ATPase; 3	Missing in P. troglodytes (9598)
36154	5861	RAB1A	RAB1A; member RAS oncogene family	Missing in C. familiaris (9615)
2506	7323	UBE2D3	ubiquitin-conjugating enzyme E2D 3 (UBC4/5 homolog; yeast)	Missing in C. familiaris (9615)
2032	5510	PPP1R7	protein phosphatase 1; regulatory (inhibitor) subunit 7	Missing in C. familiaris (9615)
80170	1352	COX10	COX10 homolog; cytochrome c oxidase assembly protein; heme A: farnesyltransferase (yeast)	Missing in R. norvegicus (10116)
730	5557	PRIM1	primase; polypeptide 1; 49kDa	Missing in R. norvegicus (10116)
7105	55140	ELP3	elongation protein 3 homolog (S. cerevisiae)	Missing in R. norvegicus (10116)
68148	6229	RPS24	ribosomal protein S24	Missing in R. norvegicus (10116)
6569	64118	DUS1L	dihydrouridine synthase 1-like (S. cerevisiae)	Missing in R. norvegicus (10116)
6517	6175	RPLP0	ribosomal protein; large; P0	Missing in R. norvegicus (10116)
5844	10412	TINP1	TGF beta-inducible nuclear protein 1	Missing in R. norvegicus (10116)
5257	11321	XAB1	XPA binding protein 1; GTPase	Missing in R. norvegicus (10116)
48227	8438	RAD54L	RAD54-like (S. cerevisiae)	Missing in R. norvegicus (10116)
41308	54555	DDX49	DEAD (Asp-Glu-Ala-Asp) box polypeptide 49	Missing in R. norvegicus (10116)
3357	5188	PET112L	PET112-like (yeast)	Missing in R. norvegicus (10116)
9462	51187	C15orf15	chromosome 15 open reading frame 15	Missing in M. musculus (10090)
6806	138199	C9orf41	chromosome 9 open reading frame 41	Missing in M. musculus (10090)
3672	4809	NHP2L1	NHP2 non-histone chromosome protein 2-like 1 (S. cerevisiae)	Missing in M. musculus (10090)
