# Supplementary material for: Ortholog-based protein-protein interaction prediction and its application to inter-species interactions
Source: BMC Bioinformatics. 2008 Dec 12;9(Suppl 12):S11. doi: 10.1186/1471-2105-9-S12-S11 (PMC2638151; doi:10.1186/1471-2105-9-S12-S11)
Supplement: Additional file 3 — Table S3. Interlog coverage and contributions for each species. [file 1471-2105-9-S12-S11-S3.xls]

## Sheet: Supplementary Table 3
Table S3. Interlog coverage and contributions for each species.
Species (Taxonamy ID)	Theoretical PPIs and Interologsa						Experimental PPIs and Interologsb
	PPIs	Interologs	HomoloGene	OrthoMCL	TIGR EGO		All Available PPIs				Confident PPIs
			ICHSA	ICHSA	ICHSA		Interologs	ICHSA	CSp		Interologs	ICHSA	CSp
H. sapiens (9606)	3.80×108	3.60×108	0.9486	1	0.957756		3859	0.0872	N/A		1316	0.0461	N/A
M. musculus (10090)	3.66×108	2.67×108	0.7019	0.7756	0.502399		1662	0.0376	0.4307		551	0.0193	0.4186
P. troglodytes (9598)	2.94×108	2.59×108	0.6819	-	-		-	-	-		-	-	-
R. norvegicus (10116)	3.16×108	2.28×108	0.6014	0.7159	0.358274		480	0.0108	0.1244		251	0.0088	0.1907
C. familiaris (9615)	2.62×108	2.23×108	0.5866	-	0.043265		2	0	0.0005		1	0	0.0008
G. gallus (9031)	1.46×108	1.26×108	0.3319	0.4217	0.181506		14	0.0003	0.0036		6	0.0002	0.0046
D. melanogaster (7227)	6.07×107	2.54×107	0.0668	0.1201	0.0479064		766	0.0173	0.1985		92	0.0032	0.07
A. gambiae (7165)	6.12×107	2.44×107	0.0641	0.1145	0.0162365		-	-	-		-	-	-
C. elegans (6239)	2.47×107	1.56×107	0.0411	0.0805	0.0278453		231	0.0052	0.0599		29	0.001	0.022
A. thaliana (3702)	1.66×108	9.06×106	0.0238	0.0408	0.0215872		39	0.0009	0.0101		18	0.0006	0.0137
O. sativa (4530)	1.56×108	7.63×106	0.0201	0.04	0.0175677		-	-	-		-	-	-
N. crassa (5141)	3.50×107	3.46×106	0.0091	0.0294	0.00629839		-	-	-		-	-	-
M. grisea (148305)	3.48×107	3.31×106	0.0087	-	0.00539256		-	-	-		-	-	-
S. pombe (4896)	1.01×107	3.05×106	0.008	0.0233	0.00964888		50	0.0011	0.013		23	0.0008	0.0175
S. cerevisiae (4932)	2.11×107	2.54×106	0.0067	0.0202	0.00766089		766	0.0173	0.1985		425	0.0149	0.3229
K. lactis (28985)	1.96×107	2.21×106	0.0058	0.02	-		-	-	-		-	-	-
E. gossypii (33169)	1.56×107	2.08×106	0.0055	0.0195	-		-	-	-		-	-	-
P. falciparum (5833)	9.01×105	2.87×105	0.0008	0.0096	0.00148649		-	-	-		-	-	-
aICHSA for theoretical interologs are numbers of interologs divided by all theoretical human PPIs.
bICHSA for available and confident experimental interologs are numbers of interologs divided by available and confident human PPIs, respectively.
