# Supplementary material for: Ortholog-based protein-protein interaction prediction and its application to inter-species interactions
Source: BMC Bioinformatics. 2008 Dec 12;9(Suppl 12):S11. doi: 10.1186/1471-2105-9-S12-S11 (PMC2638151; doi:10.1186/1471-2105-9-S12-S11)
Supplement: Additional file 4 — Table S4. Predicted inter-species interactions between P. falciparum and H. sapiens. [file 1471-2105-9-S12-S11-S4.xls]

## Sheet: Supplementary Table 4
Table S4. Predicted inter-species interactions between P. falciparum and H. sapiens.
P. falciparum			H. sapiens
Gene Name	Gene ID	GO Annotation ID	Gene Name	Gene ID	GO Annotation ID
PF14_0198	811779	GO:0008152;GO:0043226;GO:0003824;GO:0005488	MED6	10001	GO:0065007;GO:0032991;GO:0043226;GO:0005488;GO:0030528;GO:0060089
PF07_0026	2655062	GO:0008152;GO:0032991;GO:0003824	TANK	10010	GO:0009987;GO:0005488
PF10_0068	810226	GO:0005488	TANK	10010	GO:0009987;GO:0005488
PF10_0366	810523	GO:0051234;GO:0044464;GO:0005215	TANK	10010	GO:0009987;GO:0005488
PF11_0351	810898	GO:0050896;GO:0005488	TANK	10010	GO:0009987;GO:0005488
PFL0585w	811170	GO:0008152;GO:0032991	TANK	10010	GO:0009987;GO:0005488
PFL0900c	811232	GO:0008152;GO:0043226;GO:0003824;GO:0005488	TANK	10010	GO:0009987;GO:0005488
PF14_0359	811941	GO:0008152;GO:0005488	TANK	10010	GO:0009987;GO:0005488
PFI0180w	813316	GO:0008152;GO:0009987;GO:0032991;GO:0044422;GO:0003824;GO:0005488	TANK	10010	GO:0009987;GO:0005488
PF13_0179	814149	GO:0008152;GO:0003824;GO:0005488	TANK	10010	GO:0009987;GO:0005488
PF13_0262	814227	GO:0008152;GO:0044464;GO:0003824;GO:0005488	TANK	10010	GO:0009987;GO:0005488
PF13_0304	814267	GO:0008152;GO:0032991;GO:0044464;GO:0005488	TANK	10010	GO:0009987;GO:0005488
PF13_0305	814268	GO:0008152;GO:0032991;GO:0044464;GO:0005488	TANK	10010	GO:0009987;GO:0005488
PF13_0330	814290	GO:0043226;GO:0003824;GO:0005488	TANK	10010	GO:0009987;GO:0005488
PFF0940c	3885942	GO:0008152;GO:0009987;GO:0044464;GO:0003824;GO:0005488	HDAC6	10013	GO:0008152;GO:0009987;GO:0032501;GO:0065007;GO:0032991;GO:0043226;GO:0044422;GO:0044464;GO:0003824;GO:0005488;GO:0030528
PFL0585w	811170	GO:0008152;GO:0032991	HDAC6	10013	GO:0008152;GO:0009987;GO:0032501;GO:0065007;GO:0032991;GO:0043226;GO:0044422;GO:0044464;GO:0003824;GO:0005488;GO:0030528
PFD1050w	812459	GO:0008152;GO:0009987;GO:0032991;GO:0044422;GO:0003824;GO:0005488	HDAC6	10013	GO:0008152;GO:0009987;GO:0032501;GO:0065007;GO:0032991;GO:0043226;GO:0044422;GO:0044464;GO:0003824;GO:0005488;GO:0030528
PFL0660w	811185	GO:0009987;GO:0032991;GO:0003774	BCL2L11	10018	GO:0032502;GO:0065007;GO:0044464;GO:0005488
PF14_0529	812111	GO:0008152;GO:0051234;GO:0032991;GO:0044464	AP1M2	10053	GO:0009987;GO:0051234;GO:0044464
PFE1400c	813094	GO:0051234	AP1M2	10053	GO:0009987;GO:0051234;GO:0044464
PF13_0062	814040	GO:0051234;GO:0032991;GO:0044464	AP1M2	10053	GO:0009987;GO:0051234;GO:0044464
PF13_0061	814039	GO:0008152;GO:0032991;GO:0043226;GO:0044464;GO:0005215	DPP3	10072	GO:0008152;GO:0044464;GO:0003824;GO:0005488
PF10_0155	810313	GO:0008152;GO:0032991;GO:0003824	SNUPN	10073	GO:0051234;GO:0032991;GO:0043226;GO:0044464;GO:0005215;GO:0005488
PFL1520w	811356	GO:0008152;GO:0009987;GO:0032991;GO:0003824;GO:0005488	PQBP1	10084	GO:0008152;GO:0065007;GO:0043226;GO:0005488
PF14_0124	811705	GO:0009987;GO:0044422;GO:0003774;GO:0005198;GO:0005488	ACTR1B	10120	GO:0032991;GO:0043226;GO:0044464;GO:0005488
PF14_0407	811989	GO:0044464	ARFRP1	10139	GO:0009987;GO:0032502;GO:0044464;GO:0003824;GO:0005488
PF11_0377	810923	GO:0008152;GO:0003824;GO:0005488	AKAP9	10142	GO:0009987;GO:0051234;GO:0043226;GO:0044464;GO:0005488
PF14_0076	811658	GO:0008152;GO:0043226;GO:0044464;GO:0003824	ATP6AP2	10159	GO:0008152;GO:0065007;GO:0044464;GO:0005488;GO:0060089
PF08_0085	2655284	GO:0008152;GO:0003824	CDK2	1017	GO:0008152;GO:0009987;GO:0065007;GO:0032991;GO:0043226;GO:0044464;GO:0003824;GO:0005488
PF10_0165	810323	GO:0008152;GO:0032991;GO:0043226;GO:0003824;GO:0005488	CDK2	1017	GO:0008152;GO:0009987;GO:0065007;GO:0032991;GO:0043226;GO:0044464;GO:0003824;GO:0005488
PFL1110c	811274	GO:0008152;GO:0032991;GO:0030234	CDK2	1017	GO:0008152;GO:0009987;GO:0065007;GO:0032991;GO:0043226;GO:0044464;GO:0003824;GO:0005488
PFD0420c	812356	GO:0008152;GO:0003824;GO:0005488	CDK2	1017	GO:0008152;GO:0009987;GO:0065007;GO:0032991;GO:0043226;GO:0044464;GO:0003824;GO:0005488
PFB0445c	812689	GO:0003824;GO:0005488	THOC4	10189	GO:0008152;GO:0051234;GO:0032991;GO:0043226;GO:0005488
PFL1110c	811274	GO:0008152;GO:0032991;GO:0030234	CDK4	1019	GO:0008152;GO:0009987;GO:0065007;GO:0032991;GO:0043226;GO:0003824;GO:0005488
PFI0370c	813354	GO:0032991;GO:0030234	PSME3	10197	GO:0032991;GO:0044464;GO:0005488;GO:0030234
PF08_0055	2655255	GO:0008152;GO:0032991	MPHOSPH10	10199	GO:0008152;GO:0032991;GO:0043226;GO:0005488
PF10_0368	810525	GO:0009987;GO:0032991;GO:0003774;GO:0003824;GO:0005488	MPHOSPH6	10200	GO:0009987;GO:0043226;GO:0005488
PF08_0006	2655455	GO:0065007	DHRS2	10202	GO:0008152;GO:0009987;GO:0043226;GO:0003824
PFF1500c	3885813	GO:0008152;GO:0003824;GO:0005488	INADL	10207	GO:0009987;GO:0044464;GO:0005488
PFB0445c	812689	GO:0003824;GO:0005488	DDX39	10212	GO:0008152;GO:0051234;GO:0043226;GO:0003824;GO:0005488
PFI1650w	813610	GO:0008152;GO:0043226;GO:0003824;GO:0005488	CDK7	1022	GO:0008152;GO:0009987;GO:0065007;GO:0043226;GO:0003824;GO:0005488
PF13_0178	814148	GO:0009987;GO:0005488	MRPS31	10240	GO:0032991;GO:0043226
PF11_0524	810633	GO:0008152;GO:0032991;GO:0043226	CALCOCO2	10241	GO:0043226;GO:0044464;GO:0005488
PFL0660w	811185	GO:0009987;GO:0032991;GO:0003774	GPHN	10243	GO:0008152;GO:0043226;GO:0005488
PF14_0198	811779	GO:0008152;GO:0043226;GO:0003824;GO:0005488	GPHN	10243	GO:0008152;GO:0043226;GO:0005488
PF08_0087	2655286	GO:0051234;GO:0032991	HRSP12	10247	GO:0065007;GO:0043226;GO:0044464;GO:0003824
PFL0585w	811170	GO:0008152;GO:0032991	STAM2	10254	GO:0051234;GO:0044464;GO:0005488
PFE0175c	812923	GO:0032991;GO:0005488	STAM2	10254	GO:0051234;GO:0044464;GO:0005488
PFB0150c	812626	GO:0008152;GO:0051704;GO:0003824;GO:0005488	CNKSR1	10256	GO:0009987;GO:0044464;GO:0005488
PF08_0019	2655468	GO:0009987;GO:0044464;GO:0005488	CDKN1A	1026	GO:0009987;GO:0065007;GO:0043226;GO:0003824;GO:0005488;GO:0030234
PF11_0096	810647	GO:0008152;GO:0032991;GO:0003824;GO:0005488	CDKN1A	1026	GO:0009987;GO:0065007;GO:0043226;GO:0003824;GO:0005488;GO:0030234
PFE0625w	812940	GO:0009987;GO:0051234;GO:0005488	CDKN1A	1026	GO:0009987;GO:0065007;GO:0043226;GO:0003824;GO:0005488;GO:0030234
PFL1200c	811292	GO:0043226;GO:0005488	SF3B4	10262	GO:0008152;GO:0032991;GO:0043226;GO:0005488
PF14_0436	812018	GO:0003824;GO:0005488	AKAP8	10270	GO:0009987;GO:0051234;GO:0043226;GO:0044464;GO:0005215;GO:0005488
PF07_0029	2655065	GO:0008152;GO:0050896;GO:0005488	STUB1	10273	GO:0008152;GO:0032991;GO:0003824;GO:0005488
PFF0940c	3885942	GO:0008152;GO:0009987;GO:0044464;GO:0003824;GO:0005488	UBE4B	10277	GO:0008152;GO:0032502;GO:0050896;GO:0032991;GO:0044464;GO:0003824;GO:0005488
PFL1655c	811383	GO:0008152;GO:0043226;GO:0003824;GO:0005488	SAP18	10284	GO:0008152;GO:0065007;GO:0032991;GO:0005488
PFI1260c	813532	GO:0008152;GO:0043226;GO:0003824	SAP18	10284	GO:0008152;GO:0065007;GO:0032991;GO:0005488
PFL2345c	811521	GO:0008152;GO:0032991;GO:0043226;GO:0044464;GO:0003824;GO:0005488	BCAS2	10286	GO:0008152;GO:0032991;GO:0043226;GO:0005488
PF11_0096	810647	GO:0008152;GO:0032991;GO:0003824;GO:0005488	RGS19	10287	GO:0009987;GO:0065007;GO:0043226;GO:0044464;GO:0005488;GO:0030234;GO:0060089
PFL2345c	811521	GO:0008152;GO:0032991;GO:0043226;GO:0044464;GO:0003824;GO:0005488	EIF1B	10289	GO:0065007;GO:0005488
PF07_0029	2655065	GO:0008152;GO:0050896;GO:0005488	CDKN2A	1029	GO:0008152;GO:0009987;GO:0032502;GO:0065007;GO:0043226;GO:0044422;GO:0044464;GO:0005488;GO:0030234
PF08_0085	2655284	GO:0008152;GO:0003824	CDKN2A	1029	GO:0008152;GO:0009987;GO:0032502;GO:0065007;GO:0043226;GO:0044422;GO:0044464;GO:0005488;GO:0030234
PF11_0245	810792	GO:0008152;GO:0032991;GO:0005488	CDKN2A	1029	GO:0008152;GO:0009987;GO:0032502;GO:0065007;GO:0043226;GO:0044422;GO:0044464;GO:0005488;GO:0030234
PF13_0121	814092	GO:0008152;GO:0032991;GO:0043226;GO:0003824	PAK4	10298	GO:0008152;GO:0009987;GO:0043226;GO:0003824;GO:0005488
PF11_0250	810797	GO:0008152;GO:0009987;GO:0032991;GO:0043226;GO:0044464;GO:0005198	CDKN2C	1031	GO:0009987;GO:0065007;GO:0043226;GO:0044464;GO:0030234
PFI1260c	813532	GO:0008152;GO:0043226;GO:0003824	IKZF1	10320	GO:0008152;GO:0032502;GO:0065007;GO:0043226;GO:0044464;GO:0005488
PF10_0165	810323	GO:0008152;GO:0032991;GO:0043226;GO:0003824;GO:0005488	CDKN3	1033	GO:0008152;GO:0009987;GO:0065007;GO:0003824;GO:0005488
PF11_0188	810735	GO:0008152;GO:0050896;GO:0043226;GO:0003824;GO:0005488	TLR6	10333	GO:0002376;GO:0009987;GO:0050896;GO:0065007;GO:0043226;GO:0044464;GO:0005488;GO:0060089
PF14_0346	811928	GO:0008152;GO:0032991;GO:0003824;GO:0005488;GO:0030234	MRVI1	10335	GO:0044464
MAL7P1.139	2655083	GO:0022414;GO:0043226	HMG20A	10363	GO:0008152;GO:0065007;GO:0043226;GO:0005488
PFB0445c	812689	GO:0003824;GO:0005488	TUBB3	10381	GO:0008152;GO:0009987;GO:0032991;GO:0043226;GO:0044422;GO:0044464;GO:0003824;GO:0005198;GO:0005488;GO:0060089
PFL0660w	811185	GO:0009987;GO:0032991;GO:0003774	TUBB2C	10383	GO:0001906;GO:0008152;GO:0009987;GO:0032991;GO:0043226;GO:0044422;GO:0044464;GO:0003824;GO:0005488
PF13_0121	814092	GO:0008152;GO:0032991;GO:0043226;GO:0003824	TUBB2C	10383	GO:0001906;GO:0008152;GO:0009987;GO:0032991;GO:0043226;GO:0044422;GO:0044464;GO:0003824;GO:0005488
PF14_0124	811705	GO:0009987;GO:0044422;GO:0003774;GO:0005198;GO:0005488	CORO2B	10391	GO:0009987;GO:0043226;GO:0044464;GO:0005488
PFD0311w	812395	GO:0008152;GO:0003824	MRLC2	103910	GO:0005488
PF08_0019	2655468	GO:0009987;GO:0044464;GO:0005488	GNB2L1	10399	GO:0009987;GO:0065007;GO:0044464;GO:0005488
PF13_0178	814148	GO:0009987;GO:0005488	GNB2L1	10399	GO:0009987;GO:0065007;GO:0044464;GO:0005488
PFI1260c	813532	GO:0008152;GO:0043226;GO:0003824	PIAS3	10401	GO:0008152;GO:0065007;GO:0043226;GO:0003824;GO:0005488
PF13_0063	814041	GO:0008152;GO:0032991;GO:0043226;GO:0044464;GO:0003824;GO:0005488	NDC80	10403	GO:0009987;GO:0043226;GO:0044422;GO:0005488
MAL7P1.122	2655188	GO:0009987;GO:0005488	PRMT5	10419	GO:0008152;GO:0009987;GO:0065007;GO:0044464;GO:0003824
PFF0865w	3885798	GO:0008152;GO:0009987;GO:0032991;GO:0043226;GO:0005488	PRMT5	10419	GO:0008152;GO:0009987;GO:0065007;GO:0044464;GO:0003824
PFL1520w	811356	GO:0008152;GO:0009987;GO:0032991;GO:0003824;GO:0005488	CD2BP2	10421	GO:0019735;GO:0044464
PFE0845c	812984	GO:0008152;GO:0032991;GO:0044464;GO:0005198;GO:0005488	ARIH2	10425	GO:0008152;GO:0032501;GO:0043226;GO:0005488
PF13_0121	814092	GO:0008152;GO:0032991;GO:0043226;GO:0003824	ARIH2	10425	GO:0008152;GO:0032501;GO:0043226;GO:0005488
PF11_0096	810647	GO:0008152;GO:0032991;GO:0003824;GO:0005488	CFDP1	10428	GO:0009987;GO:0032501;GO:0065007
PF14_0328	811910	GO:0051234;GO:0032991;GO:0044464;GO:0005215	TIMM23	10431	GO:0051234;GO:0031974;GO:0032991;GO:0043226;GO:0044464;GO:0005215;GO:0005488
PF13_0156	814126	GO:0008152;GO:0032991;GO:0003824	EMG1	10436	GO:0008152;GO:0032991;GO:0043226;GO:0005488
PF13_0142	814113	GO:0008152;GO:0032991;GO:0043226;GO:0005488	MCRS1	10445	GO:0008152;GO:0009987;GO:0043226;GO:0044422;GO:0044464;GO:0005488
PF13_0330	814290	GO:0043226;GO:0003824;GO:0005488	MCRS1	10445	GO:0008152;GO:0009987;GO:0043226;GO:0044422;GO:0044464;GO:0005488
PF10_0084	810242	GO:0008152;GO:0009987;GO:0032991;GO:0044422;GO:0044464;GO:0003824;GO:0005198;GO:0005488	MAP3K7IP1	10454	GO:0065007;GO:0003824;GO:0005488;GO:0030234;GO:0060089
PF11_0351	810898	GO:0050896;GO:0005488	MAP3K7IP1	10454	GO:0065007;GO:0003824;GO:0005488;GO:0030234;GO:0060089
PFL0585w	811170	GO:0008152;GO:0032991	MAP3K7IP1	10454	GO:0065007;GO:0003824;GO:0005488;GO:0030234;GO:0060089
PF14_0359	811941	GO:0008152;GO:0005488	MAP3K7IP1	10454	GO:0065007;GO:0003824;GO:0005488;GO:0030234;GO:0060089
PFI0180w	813316	GO:0008152;GO:0009987;GO:0032991;GO:0044422;GO:0003824;GO:0005488	MAP3K7IP1	10454	GO:0065007;GO:0003824;GO:0005488;GO:0030234;GO:0060089
PF08_0087	2655286	GO:0051234;GO:0032991	PECI	10455	GO:0008152;GO:0043226;GO:0003824;GO:0005488
PFI1115c	813503	GO:0008152;GO:0032991	PPIH	10465	GO:0008152;GO:0051234;GO:0032991;GO:0043226;GO:0003824;GO:0005488
PF07_0077	2655121	GO:0005488	ZNHIT1	10467	GO:0005488
PF13_0330	814290	GO:0043226;GO:0003824;GO:0005488	ZNHIT1	10467	GO:0005488
PF14_0328	811910	GO:0051234;GO:0032991;GO:0044464;GO:0005215	TIMM44	10469	GO:0051234;GO:0032991;GO:0043226;GO:0044464;GO:0005215;GO:0005488
PF10_0143	810301	GO:0065007;GO:0043226;GO:0044464;GO:0005488	TADA3L	10474	GO:0008152;GO:0009987;GO:0065007;GO:0043226;GO:0044464;GO:0005488
PF10_0217	810374	GO:0008152;GO:0043226;GO:0005488	NXF1	10482	GO:0051234;GO:0032991;GO:0043226;GO:0044464;GO:0005215;GO:0005488
PF11_0200	810747	GO:0008152;GO:0032991;GO:0043226;GO:0005488	NXF1	10482	GO:0051234;GO:0032991;GO:0043226;GO:0044464;GO:0005215;GO:0005488
MAL13P1.284	813846	GO:0008152;GO:0044464;GO:0003824;GO:0005488	NXF1	10482	GO:0051234;GO:0032991;GO:0043226;GO:0044464;GO:0005215;GO:0005488
PFL2190c	811490	GO:0009987;GO:0032991;GO:0003774;GO:0005488	NCOA2	10499	GO:0009987;GO:0065007;GO:0043226;GO:0044464;GO:0005488;GO:0030528;GO:0060089
PF14_0436	812018	GO:0003824;GO:0005488	NCOA2	10499	GO:0009987;GO:0065007;GO:0043226;GO:0044464;GO:0005488;GO:0030528;GO:0060089
PFB0815w	812762	GO:0008152;GO:0009987;GO:0044464;GO:0003824;GO:0005488	CEBPB	1051	GO:0002376;GO:0008152;GO:0009987;GO:0032502;GO:0050896;GO:0065007;GO:0043226;GO:0044464;GO:0005488;GO:0030528
PF14_0068	811650	GO:0008152;GO:0032991;GO:0043226;GO:0005488	DDX17	10521	GO:0008152;GO:0043226;GO:0003824;GO:0005488
PF14_0436	812018	GO:0003824;GO:0005488	DDX17	10521	GO:0008152;GO:0043226;GO:0003824;GO:0005488
PFI1260c	813532	GO:0008152;GO:0043226;GO:0003824	DDX17	10521	GO:0008152;GO:0043226;GO:0003824;GO:0005488
MAL13P1.338	813905	GO:0008152;GO:0032991;GO:0005488	DDX17	10521	GO:0008152;GO:0043226;GO:0003824;GO:0005488
PFF0860c	3885797	GO:0008152;GO:0009987;GO:0032991;GO:0043226;GO:0005488	HTATIP	10524	GO:0008152;GO:0009987;GO:0065007;GO:0032991;GO:0043226;GO:0044422;GO:0003824;GO:0005488
PFL1655c	811383	GO:0008152;GO:0043226;GO:0003824;GO:0005488	HTATIP	10524	GO:0008152;GO:0009987;GO:0065007;GO:0032991;GO:0043226;GO:0044422;GO:0003824;GO:0005488
PFI1260c	813532	GO:0008152;GO:0043226;GO:0003824	HTATIP	10524	GO:0008152;GO:0009987;GO:0065007;GO:0032991;GO:0043226;GO:0044422;GO:0003824;GO:0005488
PF13_0330	814290	GO:0043226;GO:0003824;GO:0005488	HTATIP	10524	GO:0008152;GO:0009987;GO:0065007;GO:0032991;GO:0043226;GO:0044422;GO:0003824;GO:0005488
PFF1150w	3885875	GO:0008152;GO:0003824;GO:0005488	RNASEH2A	10535	GO:0008152;GO:0043226;GO:0003824;GO:0005488
PFE0465c	812845	GO:0008152;GO:0043226;GO:0044422;GO:0003824;GO:0005488	ANP32B	10541	GO:0043226;GO:0005488
PFL1110c	811274	GO:0008152;GO:0032991;GO:0030234	ARFGEF2	10564	GO:0009987;GO:0051234;GO:0044464;GO:0030234
PF08_0087	2655286	GO:0051234;GO:0032991	RABAC1	10567	GO:0043226;GO:0044464;GO:0005488
PF08_0098	2655297	GO:0051234;GO:0003824	RABAC1	10567	GO:0043226;GO:0044464;GO:0005488
PFE0625w	812940	GO:0009987;GO:0051234;GO:0005488	RABAC1	10567	GO:0043226;GO:0044464;GO:0005488
PF11_0170	810717	GO:0008152;GO:0003824	SLU7	10569	GO:0008152;GO:0009987;GO:0032991;GO:0044422;GO:0003824;GO:0005488
PF11_0331	810878	GO:0008152;GO:0009987;GO:0032991;GO:0005488	CCT7	10574	GO:0008152;GO:0009987;GO:0032991;GO:0044464;GO:0005488
PF13_0061	814039	GO:0008152;GO:0032991;GO:0043226;GO:0044464;GO:0005215	CCT7	10574	GO:0008152;GO:0009987;GO:0032991;GO:0044464;GO:0005488
PF14_0124	811705	GO:0009987;GO:0044422;GO:0003774;GO:0005198;GO:0005488	CCT4	10575	GO:0008152;GO:0009987;GO:0044464;GO:0005488
PF10_0068	810226	GO:0005488	PDLIM5	10611	GO:0032502;GO:0043226;GO:0044464;GO:0005488
PF14_0627	812209	GO:0008152;GO:0032991;GO:0044464;GO:0005198;GO:0005488	PDLIM5	10611	GO:0032502;GO:0043226;GO:0044464;GO:0005488
PF13_0301	814264	GO:0008152;GO:0003824	TRIM3	10612	GO:0032502;GO:0044464;GO:0005488
PF11_0202	810749	GO:0051234;GO:0032991;GO:0044464	TGOLN2	10618	GO:0043226;GO:0044464
PF13_0062	814040	GO:0051234;GO:0032991;GO:0044464	TGOLN2	10618	GO:0043226;GO:0044464
PFI1260c	813532	GO:0008152;GO:0043226;GO:0003824	TXNIP	10628	GO:0008152;GO:0009987;GO:0044464;GO:0005488;GO:0030234
PF11_0483	811026	GO:0008152;GO:0032991;GO:0044464;GO:0003824;GO:0005488	CENPF	1063	GO:0008152;GO:0009987;GO:0050896;GO:0051234;GO:0065007;GO:0031975;GO:0043226;GO:0044422;GO:0044464;GO:0005488
PF11_0087	810638	GO:0008152;GO:0043226;GO:0003824;GO:0005488	RAD51AP1	10635	GO:0008152;GO:0043226;GO:0005488
PFF0285c	3885706	GO:0008152;GO:0009987;GO:0043226;GO:0003824;GO:0005488	EXOC5	10640	GO:0009987;GO:0051234;GO:0044464
PF14_0323	811905	GO:0005488	CAMKK2	10645	GO:0008152;GO:0009987;GO:0065007;GO:0044464;GO:0003824;GO:0004685;GO:0005488
PF07_0026	2655062	GO:0008152;GO:0032991;GO:0003824	KHDRBS1	10657	GO:0008152;GO:0009987;GO:0065007;GO:0043226;GO:0044464;GO:0005488;GO:0030528;GO:0060089
PF11_0096	810647	GO:0008152;GO:0032991;GO:0003824;GO:0005488	KLF1	10661	GO:0008152;GO:0009987;GO:0032502;GO:0065007;GO:0043226;GO:0044464;GO:0005488
PFL0585w	811170	GO:0008152;GO:0032991	KLF1	10661	GO:0008152;GO:0009987;GO:0032502;GO:0065007;GO:0043226;GO:0044464;GO:0005488
PF14_0198	811779	GO:0008152;GO:0043226;GO:0003824;GO:0005488	GMEB1	10691	GO:0008152;GO:0065007;GO:0043226;GO:0005488
PF10_0165	810323	GO:0008152;GO:0032991;GO:0043226;GO:0003824;GO:0005488	POLD3	10714	GO:0008152;GO:0032991;GO:0043226;GO:0003824;GO:0005488
PF14_0124	811705	GO:0009987;GO:0044422;GO:0003774;GO:0005198;GO:0005488	CFL1	1072	GO:0009987;GO:0065007;GO:0043226;GO:0044464;GO:0005488
PF14_0428	812010	GO:0008152;GO:0003824;GO:0005488	CFL1	1072	GO:0009987;GO:0065007;GO:0043226;GO:0044464;GO:0005488
PFL0585w	811170	GO:0008152;GO:0032991	POLQ	10721	GO:0008152;GO:0044422;GO:0003824;GO:0005488
PF11_0317	810864	GO:0009987;GO:0032991;GO:0043226;GO:0003824;GO:0005488	STAG3	10734	GO:0009987;GO:0043226;GO:0044422;GO:0060089
PF11_0096	810647	GO:0008152;GO:0032991;GO:0003824;GO:0005488	KIF1C	10749	GO:0009987;GO:0051234;GO:0032991;GO:0043226;GO:0044422;GO:0003774;GO:0005488
PFL2290w	811510	GO:0008152;GO:0043226;GO:0003824	CTSC	1075	GO:0002376;GO:0008152;GO:0043226;GO:0003824;GO:0005488
PF11_0245	810792	GO:0008152;GO:0032991;GO:0005488	GRAP	10750	GO:0009987;GO:0044464;GO:0060089
MAL8P1.104	2655222	GO:0065007;GO:0043226;GO:0030528	TOB2	10766	GO:0000003;GO:0009987;GO:0065007;GO:0043226
PFL0660w	811185	GO:0009987;GO:0032991;GO:0003774	ZMYND11	10771	GO:0008152;GO:0009987;GO:0065007;GO:0043226;GO:0005488
PF10_0028	810186	GO:0005488	FUSIP1	10772	GO:0008152;GO:0009987;GO:0051234;GO:0065007;GO:0043226;GO:0044422;GO:0044464;GO:0005488
MAL13P1.338	813905	GO:0008152;GO:0032991;GO:0005488	FUSIP1	10772	GO:0008152;GO:0009987;GO:0051234;GO:0065007;GO:0043226;GO:0044422;GO:0044464;GO:0005488
PF14_0323	811905	GO:0005488	IQGAP2	10788	GO:0009987;GO:0043226;GO:0044464;GO:0005488;GO:0030234
PF07_0029	2655065	GO:0008152;GO:0050896;GO:0005488	CFTR	1080	GO:0032501;GO:0051234;GO:0044464;GO:0003824;GO:0005215;GO:0005488
PF08_0054	2655254	GO:0050896;GO:0005488	CFTR	1080	GO:0032501;GO:0051234;GO:0044464;GO:0003824;GO:0005215;GO:0005488
PF08_0019	2655468	GO:0009987;GO:0044464;GO:0005488	CFTR	1080	GO:0032501;GO:0051234;GO:0044464;GO:0003824;GO:0005215;GO:0005488
PFF0940c	3885942	GO:0008152;GO:0009987;GO:0044464;GO:0003824;GO:0005488	CFTR	1080	GO:0032501;GO:0051234;GO:0044464;GO:0003824;GO:0005215;GO:0005488
PF10_0153	810311	GO:0008152;GO:0050896;GO:0051234;GO:0043226;GO:0003824;GO:0005488	CFTR	1080	GO:0032501;GO:0051234;GO:0044464;GO:0003824;GO:0005215;GO:0005488
PF11_0351	810898	GO:0050896;GO:0005488	CFTR	1080	GO:0032501;GO:0051234;GO:0044464;GO:0003824;GO:0005215;GO:0005488
PF14_0346	811928	GO:0008152;GO:0032991;GO:0003824;GO:0005488;GO:0030234	CFTR	1080	GO:0032501;GO:0051234;GO:0044464;GO:0003824;GO:0005215;GO:0005488
PF14_0359	811941	GO:0008152;GO:0005488	CFTR	1080	GO:0032501;GO:0051234;GO:0044464;GO:0003824;GO:0005215;GO:0005488
PFE1400c	813094	GO:0051234	CFTR	1080	GO:0032501;GO:0051234;GO:0044464;GO:0003824;GO:0005215;GO:0005488
PF07_0029	2655065	GO:0008152;GO:0050896;GO:0005488	HSPH1	10808	GO:0008152;GO:0050896;GO:0044464;GO:0005488
PF11_0096	810647	GO:0008152;GO:0032991;GO:0003824;GO:0005488	HSPH1	10808	GO:0008152;GO:0050896;GO:0044464;GO:0005488
PFI1105w	813501	GO:0008152;GO:0003824	HSPH1	10808	GO:0008152;GO:0050896;GO:0044464;GO:0005488
PF13_0262	814227	GO:0008152;GO:0044464;GO:0003824;GO:0005488	FRS3	10817	GO:0009987;GO:0044464;GO:0005488
PF14_0346	811928	GO:0008152;GO:0032991;GO:0003824;GO:0005488;GO:0030234	C7orf16	10842	GO:0008152;GO:0009987;GO:0032502;GO:0050896;GO:0044464;GO:0030234
PF13_0330	814290	GO:0043226;GO:0003824;GO:0005488	SRCAP	10847	GO:0065007;GO:0003824;GO:0005488
PF07_0077	2655121	GO:0005488	RUVBL2	10856	GO:0008152;GO:0065007;GO:0032991;GO:0043226;GO:0044464;GO:0003824;GO:0005488
PFI1260c	813532	GO:0008152;GO:0043226;GO:0003824	RUVBL2	10856	GO:0008152;GO:0065007;GO:0032991;GO:0043226;GO:0044464;GO:0003824;GO:0005488
PF13_0330	814290	GO:0043226;GO:0003824;GO:0005488	RUVBL2	10856	GO:0008152;GO:0065007;GO:0032991;GO:0043226;GO:0044464;GO:0003824;GO:0005488
PF13_0062	814040	GO:0051234;GO:0032991;GO:0044464	RPIP8	10900	GO:0009987;GO:0030234
PF10_0068	810226	GO:0005488	TCERG1	10915	GO:0008152;GO:0065007;GO:0043226;GO:0005488;GO:0030528
PF10_0217	810374	GO:0008152;GO:0043226;GO:0005488	TCERG1	10915	GO:0008152;GO:0065007;GO:0043226;GO:0005488;GO:0030528
PF14_0656	812238	GO:0008152;GO:0043226;GO:0005488	TCERG1	10915	GO:0008152;GO:0065007;GO:0043226;GO:0005488;GO:0030528
PF14_0477	812059	GO:0051234;GO:0032991;GO:0003824;GO:0005488	RNPS1	10921	GO:0008152;GO:0043226;GO:0005488
PF11_0096	810647	GO:0008152;GO:0032991;GO:0003824;GO:0005488	SUB1	10923	GO:0008152;GO:0065007;GO:0032991;GO:0043226;GO:0005488
PF14_0368	811950	GO:0008152;GO:0016209	PRDX3	10935	GO:0065007;GO:0032991;GO:0043226;GO:0003824;GO:0005488;GO:0016209
PF11_0200	810747	GO:0008152;GO:0032991;GO:0043226;GO:0005488	SF3A3	10946	GO:0008152;GO:0009987;GO:0032991;GO:0043226;GO:0044464;GO:0005488
MAL8P1.104	2655222	GO:0065007;GO:0043226;GO:0030528	BTG3	10950	GO:0009987;GO:0065007;GO:0044464
PFF0865w	3885798	GO:0008152;GO:0009987;GO:0032991;GO:0043226;GO:0005488	CBX1	10951	GO:0008152;GO:0043226;GO:0044422;GO:0005488
PFE0850c	812985	GO:0008152;GO:0032991;GO:0044464;GO:0005198	CBX1	10951	GO:0008152;GO:0043226;GO:0044422;GO:0005488
PF13_0102	814078	GO:0008152;GO:0051234;GO:0032991;GO:0044464;GO:0005488	SEC61B	10952	GO:0051234;GO:0043226;GO:0044464;GO:0005215
PFF0940c	3885942	GO:0008152;GO:0009987;GO:0044464;GO:0003824;GO:0005488	TOMM34	10953	GO:0008152;GO:0051234;GO:0043226;GO:0044464;GO:0005488
PF13_0227	814194	GO:0008152;GO:0032991;GO:0005215	TOMM34	10953	GO:0008152;GO:0051234;GO:0043226;GO:0044464;GO:0005488
PF13_0178	814148	GO:0009987;GO:0005488	OS9	10956	GO:0044464;GO:0005488
PFL2190c	811490	GO:0009987;GO:0032991;GO:0003774;GO:0005488	YWHAQ	10971	GO:0009987;GO:0051234;GO:0005488;GO:0030234
PFI0180w	813316	GO:0008152;GO:0009987;GO:0032991;GO:0044422;GO:0003824;GO:0005488	YWHAQ	10971	GO:0009987;GO:0051234;GO:0005488;GO:0030234
PF07_0071	2655115	GO:0008152;GO:0003824;GO:0005488	COPS6	10980	GO:0032991;GO:0043226;GO:0005488
PFD0745c	812554	GO:0051234;GO:0044464	COPS6	10980	GO:0032991;GO:0043226;GO:0005488
PF14_0068	811650	GO:0008152;GO:0032991;GO:0043226;GO:0005488	COPS5	10987	GO:0008152;GO:0009987;GO:0032991;GO:0043226;GO:0003824;GO:0005488
PFF1420w	3885733	GO:0008152;GO:0043226;GO:0003824	IMMT	10989	GO:0043226;GO:0044464;GO:0005488
PF10_0275	810432	GO:0008152;GO:0043226;GO:0044464;GO:0003824	IMMT	10989	GO:0043226;GO:0044464;GO:0005488
PFB0815w	812762	GO:0008152;GO:0009987;GO:0044464;GO:0003824;GO:0005488	CHAT	1103	GO:0008152;GO:0009987;GO:0032502;GO:0050896;GO:0065007;GO:0043226;GO:0044464;GO:0003824
PFE1005w	813016	GO:0008152;GO:0032991;GO:0044464;GO:0005198;GO:0005488	CENTA1	11033	GO:0009987;GO:0065007;GO:0043226;GO:0044464;GO:0005488;GO:0030234
PFI0370c	813354	GO:0032991;GO:0030234	CENTA1	11033	GO:0009987;GO:0065007;GO:0043226;GO:0044464;GO:0005488;GO:0030234
PF10_0084	810242	GO:0008152;GO:0009987;GO:0032991;GO:0044422;GO:0044464;GO:0003824;GO:0005198;GO:0005488	RIPK3	11035	GO:0008152;GO:0009987;GO:0032502;GO:0065007;GO:0003824;GO:0005488
PF10_0366	810523	GO:0051234;GO:0044464;GO:0005215	RIPK3	11035	GO:0008152;GO:0009987;GO:0032502;GO:0065007;GO:0003824;GO:0005488
PF11_0351	810898	GO:0050896;GO:0005488	RIPK3	11035	GO:0008152;GO:0009987;GO:0032502;GO:0065007;GO:0003824;GO:0005488
PF11_0416	810962	GO:0009987;GO:0032991;GO:0003774;GO:0005488	RIPK3	11035	GO:0008152;GO:0009987;GO:0032502;GO:0065007;GO:0003824;GO:0005488
PFL0110c	811075	GO:0051234;GO:0044464	RIPK3	11035	GO:0008152;GO:0009987;GO:0032502;GO:0065007;GO:0003824;GO:0005488
PFL0585w	811170	GO:0008152;GO:0032991	RIPK3	11035	GO:0008152;GO:0009987;GO:0032502;GO:0065007;GO:0003824;GO:0005488
PF14_0142	811723	GO:0008152;GO:0003824	RIPK3	11035	GO:0008152;GO:0009987;GO:0032502;GO:0065007;GO:0003824;GO:0005488
PF14_0359	811941	GO:0008152;GO:0005488	RIPK3	11035	GO:0008152;GO:0009987;GO:0032502;GO:0065007;GO:0003824;GO:0005488
PF14_0436	812018	GO:0003824;GO:0005488	RIPK3	11035	GO:0008152;GO:0009987;GO:0032502;GO:0065007;GO:0003824;GO:0005488
PFE0175c	812923	GO:0032991;GO:0005488	RIPK3	11035	GO:0008152;GO:0009987;GO:0032502;GO:0065007;GO:0003824;GO:0005488
PFI0180w	813316	GO:0008152;GO:0009987;GO:0032991;GO:0044422;GO:0003824;GO:0005488	RIPK3	11035	GO:0008152;GO:0009987;GO:0032502;GO:0065007;GO:0003824;GO:0005488
PF13_0233	814200	GO:0032991;GO:0044422;GO:0044464;GO:0005488	RIPK3	11035	GO:0008152;GO:0009987;GO:0032502;GO:0065007;GO:0003824;GO:0005488
PF13_0304	814267	GO:0008152;GO:0032991;GO:0044464;GO:0005488	RIPK3	11035	GO:0008152;GO:0009987;GO:0032502;GO:0065007;GO:0003824;GO:0005488
PF13_0305	814268	GO:0008152;GO:0032991;GO:0044464;GO:0005488	RIPK3	11035	GO:0008152;GO:0009987;GO:0032502;GO:0065007;GO:0003824;GO:0005488
PF13_0330	814290	GO:0043226;GO:0003824;GO:0005488	RIPK3	11035	GO:0008152;GO:0009987;GO:0032502;GO:0065007;GO:0003824;GO:0005488
PF11_0096	810647	GO:0008152;GO:0032991;GO:0003824;GO:0005488	ALF	11036	GO:0008152;GO:0009987;GO:0065007;GO:0043226;GO:0005488;GO:0030528
MAL7P1.38	2655211	GO:0009987;GO:0043226;GO:0005488	RCC1	1104	GO:0008152;GO:0009987;GO:0043226;GO:0044422;GO:0005488;GO:0030234
PF14_0632	812214	GO:0008152;GO:0009987;GO:0032991;GO:0003824	ADRM1	11047	GO:0009987;GO:0044464;GO:0005488
MAL13P1.209	813765	GO:0008152;GO:0032991;GO:0044464;GO:0005198	ADRM1	11047	GO:0009987;GO:0044464;GO:0005488
PFI1260c	813532	GO:0008152;GO:0043226;GO:0003824	CHD1	1105	GO:0008152;GO:0009987;GO:0065007;GO:0043226;GO:0044422;GO:0003824;GO:0005488
MAL13P1.338	813905	GO:0008152;GO:0032991;GO:0005488	NUDT21	11051	GO:0008152;GO:0043226;GO:0044422;GO:0044464;GO:0003824;GO:0005488
PF14_0661	812243	GO:0005488	CPSF6	11052	GO:0008152;GO:0032991;GO:0043226;GO:0044422;GO:0005488
PF10_0155	810313	GO:0008152;GO:0032991;GO:0003824	UBE2C	11065	GO:0008152;GO:0009987;GO:0003824
PFE1005w	813016	GO:0008152;GO:0032991;GO:0044464;GO:0005198;GO:0005488	RAPGEF4	11069	GO:0008152;GO:0009987;GO:0051234;GO:0065007;GO:0032991;GO:0044464;GO:0005488;GO:0030234
MAL8P1.75	2655425	GO:0008152;GO:0003824	CHD3	1107	GO:0008152;GO:0009987;GO:0065007;GO:0043226;GO:0044422;GO:0003824;GO:0005488
PF11_0087	810638	GO:0008152;GO:0043226;GO:0003824;GO:0005488	CHD3	1107	GO:0008152;GO:0009987;GO:0065007;GO:0043226;GO:0044422;GO:0003824;GO:0005488
PFI1260c	813532	GO:0008152;GO:0043226;GO:0003824	CHD3	1107	GO:0008152;GO:0009987;GO:0065007;GO:0043226;GO:0044422;GO:0003824;GO:0005488
PFI1260c	813532	GO:0008152;GO:0043226;GO:0003824	CHD4	1108	GO:0008152;GO:0009987;GO:0065007;GO:0043226;GO:0044422;GO:0003824;GO:0005488
PF10_0217	810374	GO:0008152;GO:0043226;GO:0005488	DIDO1	11083	GO:0008152;GO:0032502;GO:0043226;GO:0005488
PFF0865w	3885798	GO:0008152;GO:0009987;GO:0032991;GO:0043226;GO:0005488	WDR5	11091	GO:0032502;GO:0044464;GO:0005488
PFE0350c	812881	GO:0008152;GO:0032991;GO:0044464;GO:0005198;GO:0005488	PRSS23	11098	GO:0008152;GO:0043226;GO:0003824
PF07_0029	2655065	GO:0008152;GO:0050896;GO:0005488	CHEK1	1111	GO:0000003;GO:0008152;GO:0009987;GO:0065007;GO:0043226;GO:0044422;GO:0003824;GO:0005488
PF11_0096	810647	GO:0008152;GO:0032991;GO:0003824;GO:0005488	FAF1	11124	GO:0008152;GO:0032502;GO:0065007;GO:0031975;GO:0032991;GO:0043226;GO:0044464;GO:0005488;GO:0030234
PF10_0271	810428	GO:0044464;GO:0005488	ZWINT	11130	GO:0009987;GO:0043226;GO:0044422;GO:0005488
PF10_0165	810323	GO:0008152;GO:0032991;GO:0043226;GO:0003824;GO:0005488	CHGB	1114	GO:0044421;GO:0005488
PF14_0664	812246	GO:0008152;GO:0032991;GO:0043226;GO:0003824;GO:0005488	CHGB	1114	GO:0044421;GO:0005488
PF13_0341	814300	GO:0008152;GO:0044422;GO:0003824;GO:0005488	CHGB	1114	GO:0044421;GO:0005488
PF07_0029	2655065	GO:0008152;GO:0050896;GO:0005488	CDC37	11140	GO:0008152;GO:0009987;GO:0051234;GO:0044464;GO:0005488
PF11_0096	810647	GO:0008152;GO:0032991;GO:0003824;GO:0005488	CDC37	11140	GO:0008152;GO:0009987;GO:0051234;GO:0044464;GO:0005488
PFL0660w	811185	GO:0009987;GO:0032991;GO:0003774	PKIG	11142	GO:0065007;GO:0030234
PF08_0087	2655286	GO:0051234;GO:0032991	DMC1	11144	GO:0000003;GO:0008152;GO:0009987;GO:0048511;GO:0043226;GO:0044464;GO:0003824;GO:0005488
MAL8P1.76	2655426	GO:0008152;GO:0043226;GO:0003824;GO:0005488	DMC1	11144	GO:0000003;GO:0008152;GO:0009987;GO:0048511;GO:0043226;GO:0044464;GO:0003824;GO:0005488
PF11_0087	810638	GO:0008152;GO:0043226;GO:0003824;GO:0005488	DMC1	11144	GO:0000003;GO:0008152;GO:0009987;GO:0048511;GO:0043226;GO:0044464;GO:0003824;GO:0005488
PF11_0483	811026	GO:0008152;GO:0032991;GO:0044464;GO:0003824;GO:0005488	PTP4A3	11156	GO:0008152;GO:0044464;GO:0003824
PF11_0524	810633	GO:0008152;GO:0032991;GO:0043226	LSM6	11157	GO:0008152;GO:0032991;GO:0043226;GO:0005488
PFL0460w	811145	GO:0008152;GO:0032991;GO:0043226;GO:0005488	LSM6	11157	GO:0008152;GO:0032991;GO:0043226;GO:0005488
PF14_0411	811993	GO:0008152;GO:0032991;GO:0043226	LSM6	11157	GO:0008152;GO:0032991;GO:0043226;GO:0005488
PFE1020w	813019	GO:0008152;GO:0032991;GO:0043226	LSM6	11157	GO:0008152;GO:0032991;GO:0043226;GO:0005488
PFL0660w	811185	GO:0009987;GO:0032991;GO:0003774	C14orf1	11161	GO:0008152;GO:0043226;GO:0044464
PFL1655c	811383	GO:0008152;GO:0043226;GO:0003824;GO:0005488	C14orf1	11161	GO:0008152;GO:0043226;GO:0044464
PFD0600c	812585	GO:0008152;GO:0032991;GO:0044464;GO:0005198;GO:0005488	C14orf1	11161	GO:0008152;GO:0043226;GO:0044464
PFE1020w	813019	GO:0008152;GO:0032991;GO:0043226	C14orf1	11161	GO:0008152;GO:0043226;GO:0044464
PFE0845c	812984	GO:0008152;GO:0032991;GO:0044464;GO:0005198;GO:0005488	NUDT3	11165	GO:0008152;GO:0009987;GO:0003824;GO:0005488
PF10_0217	810374	GO:0008152;GO:0043226;GO:0005488	PSIP1	11168	GO:0008152;GO:0065007;GO:0043226;GO:0005488
PF10_0143	810301	GO:0065007;GO:0043226;GO:0044464;GO:0005488	FAM107A	11170	GO:0065007;GO:0043226
MAL13P1.253	813814	GO:0008152;GO:0032991;GO:0043226;GO:0005488	STRAP	11171	GO:0008152;GO:0065007;GO:0032991;GO:0043226;GO:0005488
PFI1260c	813532	GO:0008152;GO:0043226;GO:0003824	BAZ2A	11176	GO:0008152;GO:0065007;GO:0043226;GO:0044422;GO:0005488
PF14_0448	812030	GO:0008152;GO:0032991;GO:0044464;GO:0005198	ZNF277P	11179	GO:0008152;GO:0065007;GO:0043226;GO:0044464;GO:0005488;GO:0060089
MAL7P1.38	2655211	GO:0009987;GO:0043226;GO:0005488	CHKA	1119	GO:0008152;GO:0051234;GO:0003824;GO:0005488;GO:0060089
PFE0925c	813000	GO:0043226;GO:0003824;GO:0005488	WBP4	11193	GO:0008152;GO:0032991;GO:0043226;GO:0005488
MAL13P1.338	813905	GO:0008152;GO:0032991;GO:0005488	WBP4	11193	GO:0008152;GO:0032991;GO:0043226;GO:0005488
PFL0585w	811170	GO:0008152;GO:0032991	POLI	11201	GO:0008152;GO:0043226;GO:0044422;GO:0044464;GO:0003824;GO:0005488
PFL1110c	811274	GO:0008152;GO:0032991;GO:0030234	AKAP11	11215	GO:0009987;GO:0005488
PFL1110c	811274	GO:0008152;GO:0032991;GO:0030234	AKAP10	11216	GO:0009987;GO:0051179;GO:0043226;GO:0003824;GO:0005488;GO:0060089
PFE1020w	813019	GO:0008152;GO:0032991;GO:0043226	DDX20	11218	GO:0008152;GO:0009987;GO:0065007;GO:0032991;GO:0043226;GO:0044464;GO:0003824;GO:0005488;GO:0030528
MAL13P1.253	813814	GO:0008152;GO:0032991;GO:0043226;GO:0005488	DDX20	11218	GO:0008152;GO:0009987;GO:0065007;GO:0032991;GO:0043226;GO:0044464;GO:0003824;GO:0005488;GO:0030528
PF10_0165	810323	GO:0008152;GO:0032991;GO:0043226;GO:0003824;GO:0005488	TREX2	11219	GO:0008152;GO:0065007;GO:0043226;GO:0044464;GO:0003824;GO:0005488
PFE0625w	812940	GO:0009987;GO:0051234;GO:0005488	CHML	1122	GO:0032501;GO:0051234;GO:0065007;GO:0032991;GO:0003824;GO:0030234
PFI0370c	813354	GO:0032991;GO:0030234	PDCD10	11235	GO:0032502
PF11_0096	810647	GO:0008152;GO:0032991;GO:0003824;GO:0005488	ZHX1	11244	GO:0065007;GO:0043226;GO:0044464;GO:0005488
PFL0660w	811185	GO:0009987;GO:0032991;GO:0003774	ZHX1	11244	GO:0065007;GO:0043226;GO:0044464;GO:0005488
PF13_0121	814092	GO:0008152;GO:0032991;GO:0043226;GO:0003824	ZHX1	11244	GO:0065007;GO:0043226;GO:0044464;GO:0005488
PF08_0019	2655468	GO:0009987;GO:0044464;GO:0005488	DDX19B	11269	GO:0051234;GO:0032991;GO:0043226;GO:0044464;GO:0003824;GO:0005488
PF13_0157	814127	GO:0008152;GO:0043226;GO:0003824	DDX19B	11269	GO:0051234;GO:0032991;GO:0043226;GO:0044464;GO:0003824;GO:0005488
PF08_0087	2655286	GO:0051234;GO:0032991	KLHL2	11275	GO:0051234;GO:0043226;GO:0005488
PF14_0529	812111	GO:0008152;GO:0051234;GO:0032991;GO:0044464	AP1GBP1	11276	GO:0009987;GO:0051234;GO:0032991;GO:0043226;GO:0044464;GO:0005488
PF10_0068	810226	GO:0005488	LYST	1130	GO:0009987;GO:0050896;GO:0051234;GO:0043226
PF14_0323	811905	GO:0005488	LYST	1130	GO:0009987;GO:0050896;GO:0051234;GO:0043226
PF14_0174	811755	GO:0008152;GO:0003824;GO:0005488	LYPLA2	11313	GO:0008152;GO:0003824
PF13_0304	814267	GO:0008152;GO:0032991;GO:0044464;GO:0005488	CHRM4	1132	GO:0009987;GO:0044464;GO:0060089
PF13_0305	814268	GO:0008152;GO:0032991;GO:0044464;GO:0005488	CHRM4	1132	GO:0009987;GO:0044464;GO:0060089
PF14_0656	812238	GO:0008152;GO:0043226;GO:0005488	DDX42	11325	GO:0043226;GO:0003824;GO:0005488
PFF0865w	3885798	GO:0008152;GO:0009987;GO:0032991;GO:0043226;GO:0005488	CBX3	11335	GO:0008152;GO:0065007;GO:0043226;GO:0044422;GO:0005488
PF10_0217	810374	GO:0008152;GO:0043226;GO:0005488	U2AF2	11338	GO:0008152;GO:0032991;GO:0043226;GO:0005488
PF11_0200	810747	GO:0008152;GO:0032991;GO:0043226;GO:0005488	U2AF2	11338	GO:0008152;GO:0032991;GO:0043226;GO:0005488
PFL0460w	811145	GO:0008152;GO:0032991;GO:0043226;GO:0005488	EXOSC8	11340	GO:0008152;GO:0032991;GO:0043226;GO:0003824;GO:0005488
PFL1855w	811423	GO:0009987;GO:0005488	EXOSC8	11340	GO:0008152;GO:0032991;GO:0043226;GO:0003824;GO:0005488
PF14_0414	811996	GO:0009987;GO:0044422;GO:0044464	SDSL	113675	GO:0008152;GO:0003824
PF14_0323	811905	GO:0005488	ADCY8	114	GO:0008152;GO:0009987;GO:0050896;GO:0044464;GO:0003824;GO:0005488
PFE0350c	812881	GO:0008152;GO:0032991;GO:0044464;GO:0005198;GO:0005488	TRIM9	114088	GO:0044464;GO:0005488
PF07_0029	2655065	GO:0008152;GO:0050896;GO:0005488	CHUK	1147	GO:0002376;GO:0008152;GO:0009987;GO:0032502;GO:0043226;GO:0044464;GO:0003824;GO:0005488
PF11_0351	810898	GO:0050896;GO:0005488	CHUK	1147	GO:0002376;GO:0008152;GO:0009987;GO:0032502;GO:0043226;GO:0044464;GO:0003824;GO:0005488
PFI0180w	813316	GO:0008152;GO:0009987;GO:0032991;GO:0044422;GO:0003824;GO:0005488	CHUK	1147	GO:0002376;GO:0008152;GO:0009987;GO:0032502;GO:0043226;GO:0044464;GO:0003824;GO:0005488
PF13_0304	814267	GO:0008152;GO:0032991;GO:0044464;GO:0005488	CHUK	1147	GO:0002376;GO:0008152;GO:0009987;GO:0032502;GO:0043226;GO:0044464;GO:0003824;GO:0005488
PF13_0305	814268	GO:0008152;GO:0032991;GO:0044464;GO:0005488	CHUK	1147	GO:0002376;GO:0008152;GO:0009987;GO:0032502;GO:0043226;GO:0044464;GO:0003824;GO:0005488
PF13_0063	814041	GO:0008152;GO:0032991;GO:0043226;GO:0044464;GO:0003824;GO:0005488	TBCB	1155	GO:0008152;GO:0044422;GO:0005488
PF10_0366	810523	GO:0051234;GO:0044464;GO:0005215	CKMT1B	1159	GO:0043226;GO:0003824;GO:0005488
PFL0660w	811185	GO:0009987;GO:0032991;GO:0003774	GRIN3A	116443	GO:0051234;GO:0044464;GO:0005215;GO:0005488;GO:0060089
PF13_0178	814148	GO:0009987;GO:0005488	CENTB5	116983	GO:0065007;GO:0005488;GO:0030234
PF14_0323	811905	GO:0005488	ADCYAP1R1	117	GO:0000003;GO:0009987;GO:0032501;GO:0044464;GO:0060089
PF14_0529	812111	GO:0008152;GO:0051234;GO:0032991;GO:0044464	AP1S1	1174	GO:0009987;GO:0051234;GO:0032991;GO:0044464;GO:0005215;GO:0005488
PFL2425w	811537	GO:0051234;GO:0044464	AP3S1	1176	GO:0009987;GO:0051234;GO:0032991;GO:0043226;GO:0044464
PF14_0323	811905	GO:0005488	ADD1	118	GO:0043226;GO:0044464;GO:0005198;GO:0005488
PFL0460w	811145	GO:0008152;GO:0032991;GO:0043226;GO:0005488	EXOSC6	118460	GO:0008152;GO:0003824;GO:0005488
PFE0915c	812998	GO:0008152;GO:0032991;GO:0003824	EXOSC6	118460	GO:0008152;GO:0003824;GO:0005488
PF13_0344	814303	GO:0043226;GO:0044464	EXOSC6	118460	GO:0008152;GO:0003824;GO:0005488
PF14_0323	811905	GO:0005488	ADD2	119	GO:0032502;GO:0043226;GO:0044464;GO:0005488
PF13_0174	814144	GO:0051234;GO:0044464;GO:0005215	CLIC1	1192	GO:0009987;GO:0051234;GO:0031975;GO:0043226;GO:0044464;GO:0005215;GO:0005488
PF13_0174	814144	GO:0051234;GO:0044464;GO:0005215	CLIC2	1193	GO:0009987;GO:0051234;GO:0043226;GO:0044464;GO:0005215;GO:0005488
PF10_0217	810374	GO:0008152;GO:0043226;GO:0005488	CLK1	1195	GO:0008152;GO:0009987;GO:0043226;GO:0003824;GO:0005488
PF14_0656	812238	GO:0008152;GO:0043226;GO:0005488	CLK1	1195	GO:0008152;GO:0009987;GO:0043226;GO:0003824;GO:0005488
PF14_0431	812013	GO:0008152;GO:0003824;GO:0005488	CLK2	1196	GO:0008152;GO:0043226;GO:0003824;GO:0005488
PF14_0655	812237	GO:0065007;GO:0032991;GO:0003824;GO:0005488	CLNS1A	1207	GO:0009987;GO:0032501;GO:0051234;GO:0043226;GO:0044464
PF11_0096	810647	GO:0008152;GO:0032991;GO:0003824;GO:0005488	CLTB	1212	GO:0051234;GO:0044464;GO:0005488
PF14_0323	811905	GO:0005488	CLTB	1212	GO:0051234;GO:0044464;GO:0005488
PFL1520w	811356	GO:0008152;GO:0009987;GO:0032991;GO:0003824;GO:0005488	RHEBL1	121268	GO:0009987;GO:0044464;GO:0005488
PF14_0529	812111	GO:0008152;GO:0051234;GO:0032991;GO:0044464	CLTC	1213	GO:0051234;GO:0044464;GO:0005488
PF14_0656	812238	GO:0008152;GO:0043226;GO:0005488	CLTC	1213	GO:0051234;GO:0044464;GO:0005488
PFE1400c	813094	GO:0051234	CLTC	1213	GO:0051234;GO:0044464;GO:0005488
PF14_0124	811705	GO:0009987;GO:0044422;GO:0003774;GO:0005198;GO:0005488	FGD4	121512	GO:0009987;GO:0032502;GO:0065007;GO:0043226;GO:0044464;GO:0005488;GO:0030234
PF10_0368	810525	GO:0009987;GO:0032991;GO:0003774;GO:0003824;GO:0005488	CCR5	1234	GO:0002376;GO:0009987;GO:0050896;GO:0043226;GO:0044464;GO:0003824;GO:0005488;GO:0060089
PF14_0323	811905	GO:0005488	CNGA2	1260	GO:0032501;GO:0051234;GO:0044464;GO:0005215;GO:0005488
PF14_0124	811705	GO:0009987;GO:0044422;GO:0003774;GO:0005198;GO:0005488	CNN1	1264	GO:0009987;GO:0065007;GO:0005488
PF14_0323	811905	GO:0005488	CNN1	1264	GO:0009987;GO:0065007;GO:0005488
PFD1050w	812459	GO:0008152;GO:0009987;GO:0032991;GO:0044422;GO:0003824;GO:0005488	CNP	1267	GO:0008152;GO:0009987;GO:0032502;GO:0050896;GO:0044464;GO:0003824
PF14_0661	812243	GO:0005488	KLF6	1316	GO:0008152;GO:0009987;GO:0065007;GO:0043226;GO:0044464;GO:0005488;GO:0030528
PF11_0351	810898	GO:0050896;GO:0005488	MAP3K8	1326	GO:0008152;GO:0044464;GO:0003824;GO:0005488
PF13_0304	814267	GO:0008152;GO:0032991;GO:0044464;GO:0005488	MAP3K8	1326	GO:0008152;GO:0044464;GO:0003824;GO:0005488
PF13_0305	814268	GO:0008152;GO:0032991;GO:0044464;GO:0005488	MAP3K8	1326	GO:0008152;GO:0044464;GO:0003824;GO:0005488
PF10_0289	810446	GO:0008152;GO:0003824	ADORA1	134	GO:0009987;GO:0032502;GO:0050896;GO:0065007;GO:0044464;GO:0060089
PF13_0353	814312	GO:0008152;GO:0003824	COX6B1	1340	GO:0008152;GO:0043226;GO:0044464;GO:0003824
PF10_0289	810446	GO:0008152;GO:0003824	ADORA2A	135	GO:0008152;GO:0009987;GO:0032501;GO:0032502;GO:0050896;GO:0051234;GO:0065007;GO:0044464;GO:0060089
PF10_0289	810446	GO:0008152;GO:0003824	ADORA2B	136	GO:0009987;GO:0032501;GO:0050896;GO:0065007;GO:0044464;GO:0060089
PFE0465c	812845	GO:0008152;GO:0043226;GO:0044422;GO:0003824;GO:0005488	CPE	1363	GO:0008152;GO:0009987;GO:0044464;GO:0003824;GO:0005488
PF08_0087	2655286	GO:0051234;GO:0032991	CPOX	1371	GO:0008152;GO:0043226;GO:0003824
PF08_0087	2655286	GO:0051234;GO:0032991	CRAT	1384	GO:0008152;GO:0051234;GO:0043226;GO:0003824
PF14_0346	811928	GO:0008152;GO:0032991;GO:0003824;GO:0005488;GO:0030234	CREB1	1385	GO:0009987;GO:0032502;GO:0065007;GO:0032991;GO:0043226;GO:0005488
PFE0625w	812940	GO:0009987;GO:0051234;GO:0005488	CREB1	1385	GO:0009987;GO:0032502;GO:0065007;GO:0032991;GO:0043226;GO:0005488
PFF1150w	3885875	GO:0008152;GO:0003824;GO:0005488	ATF2	1386	GO:0008152;GO:0065007;GO:0043226;GO:0044464;GO:0005488;GO:0030528
PF11_0096	810647	GO:0008152;GO:0032991;GO:0003824;GO:0005488	ATF2	1386	GO:0008152;GO:0065007;GO:0043226;GO:0044464;GO:0005488;GO:0030528
PF13_0330	814290	GO:0043226;GO:0003824;GO:0005488	ATF2	1386	GO:0008152;GO:0065007;GO:0043226;GO:0044464;GO:0005488;GO:0030528
PF10_0062	810220	GO:0065007;GO:0043226	CREBBP	1387	GO:0008152;GO:0009987;GO:0050896;GO:0065007;GO:0043226;GO:0044464;GO:0003824;GO:0005488;GO:0060089
PF11_0096	810647	GO:0008152;GO:0032991;GO:0003824;GO:0005488	CREBBP	1387	GO:0008152;GO:0009987;GO:0050896;GO:0065007;GO:0043226;GO:0044464;GO:0003824;GO:0005488;GO:0060089
PF14_0436	812018	GO:0003824;GO:0005488	CREBBP	1387	GO:0008152;GO:0009987;GO:0050896;GO:0065007;GO:0043226;GO:0044464;GO:0003824;GO:0005488;GO:0060089
PFE1400c	813094	GO:0051234	CREBBP	1387	GO:0008152;GO:0009987;GO:0050896;GO:0065007;GO:0043226;GO:0044464;GO:0003824;GO:0005488;GO:0060089
PFI1260c	813532	GO:0008152;GO:0043226;GO:0003824	CREBBP	1387	GO:0008152;GO:0009987;GO:0050896;GO:0065007;GO:0043226;GO:0044464;GO:0003824;GO:0005488;GO:0060089
PF11_0096	810647	GO:0008152;GO:0032991;GO:0003824;GO:0005488	CREM	1390	GO:0008152;GO:0009987;GO:0065007;GO:0043226;GO:0005488
PF14_0323	811905	GO:0005488	CRHR1	1394	GO:0002376;GO:0009987;GO:0022414;GO:0050896;GO:0065007;GO:0044464;GO:0060089
PF14_0346	811928	GO:0008152;GO:0032991;GO:0003824;GO:0005488;GO:0030234	CRIP2	1397	GO:0032502;GO:0065007;GO:0005488
PFF1500c	3885813	GO:0008152;GO:0003824;GO:0005488	CRMP1	1400	GO:0008152;GO:0032502;GO:0044464;GO:0003824;GO:0005488
PFD0600c	812585	GO:0008152;GO:0032991;GO:0044464;GO:0005198;GO:0005488	CRMP1	1400	GO:0008152;GO:0032502;GO:0044464;GO:0003824;GO:0005488
PFE1020w	813019	GO:0008152;GO:0032991;GO:0043226	CRMP1	1400	GO:0008152;GO:0032502;GO:0044464;GO:0003824;GO:0005488
MAL13P1.338	813905	GO:0008152;GO:0032991;GO:0005488	CRP	1401	GO:0050896;GO:0005488
PF11_0377	810923	GO:0008152;GO:0003824;GO:0005488	CRY1	1407	GO:0008152;GO:0032501;GO:0048511;GO:0065007;GO:0043226;GO:0003824;GO:0005488;GO:0060089
PF08_0019	2655468	GO:0009987;GO:0044464;GO:0005488	SFRS12	140890	GO:0008152;GO:0032991;GO:0043226;GO:0005488
PF10_0217	810374	GO:0008152;GO:0043226;GO:0005488	SFRS12	140890	GO:0008152;GO:0032991;GO:0043226;GO:0005488
PF11_0096	810647	GO:0008152;GO:0032991;GO:0003824;GO:0005488	SFRS12	140890	GO:0008152;GO:0032991;GO:0043226;GO:0005488
PFL0660w	811185	GO:0009987;GO:0032991;GO:0003774	CS	1431	GO:0008152;GO:0043226;GO:0044464;GO:0003824
PFB0605w	812721	GO:0008152;GO:0009987;GO:0003824;GO:0005488	MAPK14	1432	GO:0008152;GO:0009987;GO:0019735;GO:0032502;GO:0050896;GO:0065007;GO:0043226;GO:0044422;GO:0044464;GO:0003824;GO:0005488
PF08_0087	2655286	GO:0051234;GO:0032991	CSE1L	1434	GO:0008152;GO:0009987;GO:0032502;GO:0051234;GO:0032991;GO:0043226;GO:0044464;GO:0005215;GO:0005488
PF08_0019	2655468	GO:0009987;GO:0044464;GO:0005488	CSF2RB	1439	GO:0009987;GO:0032501;GO:0032991;GO:0044464;GO:0060089
MAL7P1.38	2655211	GO:0009987;GO:0043226;GO:0005488	CSNK1A1	1452	GO:0008152;GO:0009987;GO:0003824;GO:0005488
PF11_0377	810923	GO:0008152;GO:0003824;GO:0005488	CSNK1E	1454	GO:0008152;GO:0009987;GO:0003824;GO:0005488
PF11_0096	810647	GO:0008152;GO:0032991;GO:0003824;GO:0005488	CSNK2A1	1457	GO:0008152;GO:0009987;GO:0043226;GO:0044464;GO:0003824;GO:0005488
PF14_0316	811898	GO:0008152;GO:0043226;GO:0005488	CSNK2A1	1457	GO:0008152;GO:0009987;GO:0043226;GO:0044464;GO:0003824;GO:0005488
PF14_0323	811905	GO:0005488	CSNK2A1	1457	GO:0008152;GO:0009987;GO:0043226;GO:0044464;GO:0003824;GO:0005488
PF14_0664	812246	GO:0008152;GO:0032991;GO:0043226;GO:0003824;GO:0005488	CSNK2A1	1457	GO:0008152;GO:0009987;GO:0043226;GO:0044464;GO:0003824;GO:0005488
PFI1260c	813532	GO:0008152;GO:0043226;GO:0003824	CSNK2A1	1457	GO:0008152;GO:0009987;GO:0043226;GO:0044464;GO:0003824;GO:0005488
PF13_0282	814246	GO:0008152;GO:0032991;GO:0003824	CSNK2A1	1457	GO:0008152;GO:0009987;GO:0043226;GO:0044464;GO:0003824;GO:0005488
PF14_0323	811905	GO:0005488	CSNK2A2	1459	GO:0008152;GO:0009987;GO:0003824;GO:0005488
PF14_0664	812246	GO:0008152;GO:0032991;GO:0043226;GO:0003824;GO:0005488	CSNK2A2	1459	GO:0008152;GO:0009987;GO:0003824;GO:0005488
PFI1260c	813532	GO:0008152;GO:0043226;GO:0003824	CSNK2A2	1459	GO:0008152;GO:0009987;GO:0003824;GO:0005488
PF11_0524	810633	GO:0008152;GO:0032991;GO:0043226	CSNK2B	1460	GO:0009987;GO:0032991;GO:0003824;GO:0005488;GO:0030234
PF11_0096	810647	GO:0008152;GO:0032991;GO:0003824;GO:0005488	CSNK2B	1460	GO:0009987;GO:0032991;GO:0003824;GO:0005488;GO:0030234
PF14_0083	811585	GO:0008152;GO:0032991;GO:0043226;GO:0044464;GO:0005198	CSNK2B	1460	GO:0009987;GO:0032991;GO:0003824;GO:0005488;GO:0030234
PFL0660w	811185	GO:0009987;GO:0032991;GO:0003774	SLC25A10	1468	GO:0008152;GO:0051234;GO:0043226;GO:0044464;GO:0005215
PFL2190c	811490	GO:0009987;GO:0032991;GO:0003774;GO:0005488	KLC3	147700	GO:0032991;GO:0044422;GO:0044464;GO:0003774;GO:0003824;GO:0005488
PFE1085w	813032	GO:0003824;GO:0005488	CSTF2	1478	GO:0008152;GO:0043226;GO:0005488
PF11_0096	810647	GO:0008152;GO:0032991;GO:0003824;GO:0005488	NKX2-5	1482	GO:0032501;GO:0032502;GO:0065007;GO:0032991;GO:0043226;GO:0005488;GO:0030528
PFI1260c	813532	GO:0008152;GO:0043226;GO:0003824	CTBP1	1487	GO:0008152;GO:0022414;GO:0065007;GO:0043226;GO:0003824;GO:0005488
PF13_0062	814040	GO:0051234;GO:0032991;GO:0044464	CTLA4	1493	GO:0002376;GO:0044464
PF10_0143	810301	GO:0065007;GO:0043226;GO:0044464;GO:0005488	EXOC8	149371	GO:0051234;GO:0005488
PF11_0096	810647	GO:0008152;GO:0032991;GO:0003824;GO:0005488	CTNNB1	1499	GO:0009987;GO:0032501;GO:0032502;GO:0051234;GO:0065007;GO:0032991;GO:0043226;GO:0044464;GO:0005488;GO:0060089
PF13_0330	814290	GO:0043226;GO:0003824;GO:0005488	CTNNB1	1499	GO:0009987;GO:0032501;GO:0032502;GO:0051234;GO:0065007;GO:0032991;GO:0043226;GO:0044464;GO:0005488;GO:0060089
PF14_0124	811705	GO:0009987;GO:0044422;GO:0003774;GO:0005198;GO:0005488	CTNND1	1500	GO:0008152;GO:0009987;GO:0065007;GO:0043226;GO:0044464;GO:0005488
PF08_0087	2655286	GO:0051234;GO:0032991	AIFM3	150209	GO:0008152;GO:0009987;GO:0032502;GO:0051234;GO:0065007;GO:0043226;GO:0044464;GO:0003824;GO:0005488;GO:0030234
PF14_0076	811658	GO:0008152;GO:0043226;GO:0044464;GO:0003824	CTSB	1508	GO:0008152;GO:0065007;GO:0043226;GO:0044464;GO:0003824;GO:0005488
PFL2290w	811510	GO:0008152;GO:0043226;GO:0003824	CTSL1	1514	GO:0008152;GO:0043226;GO:0003824
PFL0190w	811091	GO:0008152;GO:0003824	DTX3L	151636	GO:0005488
PF14_0656	812238	GO:0008152;GO:0043226;GO:0005488	DPPA2	151871	GO:0043226;GO:0005488
PF14_0373	811955	GO:0008152;GO:0032991;GO:0044464;GO:0003824;GO:0005215	CYC1	1537	GO:0008152;GO:0051234;GO:0043226;GO:0044464;GO:0003824;GO:0005488
PF14_0597	812179	GO:0008152;GO:0044464;GO:0003824;GO:0005488	CYC1	1537	GO:0008152;GO:0051234;GO:0043226;GO:0044464;GO:0003824;GO:0005488
PFL0585w	811170	GO:0008152;GO:0032991	ADRBK1	156	GO:0008152;GO:0009987;GO:0032502;GO:0065007;GO:0044464;GO:0003824;GO:0005488;GO:0060089
PF14_0124	811705	GO:0009987;GO:0044422;GO:0003774;GO:0005198;GO:0005488	ADSS	159	GO:0008152;GO:0003824;GO:0005488
PF07_0029	2655065	GO:0008152;GO:0050896;GO:0005488	AARS	16	GO:0008152;GO:0044464;GO:0003824;GO:0005488
PF14_0198	811779	GO:0008152;GO:0043226;GO:0003824;GO:0005488	AP2A2	161	GO:0008152;GO:0009987;GO:0051234;GO:0032991;GO:0044464;GO:0005488
PFL0585w	811170	GO:0008152;GO:0032991	DAXX	1616	GO:0008152;GO:0009987;GO:0032502;GO:0065007;GO:0043226;GO:0044422;GO:0044464;GO:0005488;GO:0030528;GO:0060089
PFI1260c	813532	GO:0008152;GO:0043226;GO:0003824	DAXX	1616	GO:0008152;GO:0009987;GO:0032502;GO:0065007;GO:0043226;GO:0044422;GO:0044464;GO:0005488;GO:0030528;GO:0060089
PFE1020w	813019	GO:0008152;GO:0032991;GO:0043226	ZFPM1	161882	GO:0008152;GO:0032502;GO:0065007;GO:0043226;GO:0044464;GO:0005488
PF14_0529	812111	GO:0008152;GO:0051234;GO:0032991;GO:0044464	AP1B1	162	GO:0008152;GO:0009987;GO:0051234;GO:0044464;GO:0005488
PFE1400c	813094	GO:0051234	AP1B1	162	GO:0008152;GO:0009987;GO:0051234;GO:0044464;GO:0005488
PF14_0414	811996	GO:0009987;GO:0044422;GO:0044464	AP2B1	163	GO:0008152;GO:0051234;GO:0044464;GO:0005488
PF13_0062	814040	GO:0051234;GO:0032991;GO:0044464	AP2B1	163	GO:0008152;GO:0051234;GO:0044464;GO:0005488
PFI1260c	813532	GO:0008152;GO:0043226;GO:0003824	EID2	163126	GO:0008152;GO:0065007;GO:0044464;GO:0005488
PF10_0196	810354	GO:0009987;GO:0032991;GO:0003774	DCTN1	1639	GO:0009987;GO:0032502;GO:0032991;GO:0043226;GO:0044422;GO:0044464;GO:0005488
PFB0605w	812721	GO:0008152;GO:0009987;GO:0003824;GO:0005488	DCTN1	1639	GO:0009987;GO:0032502;GO:0032991;GO:0043226;GO:0044422;GO:0044464;GO:0005488
PF11_0187	810734	GO:0051234;GO:0032991;GO:0044464	AP1G1	164	GO:0008152;GO:0009987;GO:0051234;GO:0032991;GO:0043226;GO:0044464
PF14_0529	812111	GO:0008152;GO:0051234;GO:0032991;GO:0044464	AP1G1	164	GO:0008152;GO:0009987;GO:0051234;GO:0032991;GO:0043226;GO:0044464
PFE1400c	813094	GO:0051234	AP1G1	164	GO:0008152;GO:0009987;GO:0051234;GO:0032991;GO:0043226;GO:0044464
PF13_0062	814040	GO:0051234;GO:0032991;GO:0044464	DCX	1641	GO:0009987;GO:0032501;GO:0032502;GO:0032991;GO:0043226;GO:0005488
PFI1260c	813532	GO:0008152;GO:0043226;GO:0003824	DDB2	1643	GO:0008152;GO:0043226;GO:0005488
PF11_0096	810647	GO:0008152;GO:0032991;GO:0003824;GO:0005488	DDIT3	1649	GO:0008152;GO:0009987;GO:0050896;GO:0065007;GO:0043226;GO:0005488
PF14_0068	811650	GO:0008152;GO:0032991;GO:0043226;GO:0005488	DDX5	1655	GO:0008152;GO:0009987;GO:0065007;GO:0032991;GO:0043226;GO:0003824;GO:0005488
PF14_0323	811905	GO:0005488	DDX5	1655	GO:0008152;GO:0009987;GO:0065007;GO:0032991;GO:0043226;GO:0003824;GO:0005488
PF14_0656	812238	GO:0008152;GO:0043226;GO:0005488	DDX6	1656	GO:0043226;GO:0003824;GO:0005488
PF14_0316	811898	GO:0008152;GO:0043226;GO:0005488	DHX9	1660	GO:0043226;GO:0044464;GO:0003824;GO:0005488
PFE0915c	812998	GO:0008152;GO:0032991;GO:0003824	DCP2	167227	GO:0008152;GO:0043226;GO:0003824;GO:0005488
PF14_0316	811898	GO:0008152;GO:0043226;GO:0005488	DFFB	1677	GO:0008152;GO:0009987;GO:0032502;GO:0043226;GO:0044464;GO:0003824;GO:0005488
PF10_0153	810311	GO:0008152;GO:0050896;GO:0051234;GO:0043226;GO:0003824;GO:0005488	DHFR	1719	GO:0008152;GO:0003824;GO:0005488
PF08_0087	2655286	GO:0051234;GO:0032991	DHPS	1725	GO:0008152;GO:0065007;GO:0003824
PF14_0125	811706	GO:0008152;GO:0044464	DHPS	1725	GO:0008152;GO:0065007;GO:0003824
PF08_0045	2655496	GO:0008152;GO:0044464;GO:0003824;GO:0005488	DLD	1738	GO:0008152;GO:0009987;GO:0043226;GO:0044464;GO:0003824;GO:0005488
PF14_0124	811705	GO:0009987;GO:0044422;GO:0003774;GO:0005198;GO:0005488	DLG1	1739	GO:0009987;GO:0065007;GO:0043226;GO:0044464;GO:0003824;GO:0005488;GO:0015457
PFB0815w	812762	GO:0008152;GO:0009987;GO:0044464;GO:0003824;GO:0005488	DLG1	1739	GO:0009987;GO:0065007;GO:0043226;GO:0044464;GO:0003824;GO:0005488;GO:0015457
PF14_0323	811905	GO:0005488	DLG3	1741	GO:0065007;GO:0003824;GO:0005488
PFL0660w	811185	GO:0009987;GO:0032991;GO:0003774	DLG4	1742	GO:0008152;GO:0009987;GO:0032502;GO:0050896;GO:0043226;GO:0044464;GO:0005488
PF08_0087	2655286	GO:0051234;GO:0032991	DLST	1743	GO:0008152;GO:0032991;GO:0043226;GO:0003824;GO:0005488
PF08_0045	2655496	GO:0008152;GO:0044464;GO:0003824;GO:0005488	DLST	1743	GO:0008152;GO:0032991;GO:0043226;GO:0003824;GO:0005488
PF10_0331	810488	GO:0009987;GO:0051234	DLST	1743	GO:0008152;GO:0032991;GO:0043226;GO:0003824;GO:0005488
PF14_0124	811705	GO:0009987;GO:0044422;GO:0003774;GO:0005198;GO:0005488	DMD	1756	GO:0008152;GO:0009987;GO:0032501;GO:0032502;GO:0032991;GO:0043226;GO:0044464;GO:0005198;GO:0005488
PF08_0019	2655468	GO:0009987;GO:0044464;GO:0005488	DNM1	1759	GO:0009987;GO:0044422;GO:0044464;GO:0003824;GO:0005488
PFL1345c	811321	GO:0044464;GO:0005488	AGER	177	GO:0009987;GO:0050896;GO:0044464;GO:0005488;GO:0060089
PF14_0124	811705	GO:0009987;GO:0044422;GO:0003774;GO:0005198;GO:0005488	DNASE1	1773	GO:0008152;GO:0032502;GO:0003824;GO:0005488
PFL0660w	811185	GO:0009987;GO:0032991;GO:0003774	DYNC1H1	1778	GO:0009987;GO:0032991;GO:0044422;GO:0003774;GO:0003824;GO:0005488
PFL0660w	811185	GO:0009987;GO:0032991;GO:0003774	DYNC1I1	1780	GO:0032991;GO:0044422;GO:0005488
PF11_0164	810711	GO:0008152;GO:0003824;GO:0005488	DNM2	1785	GO:0009987;GO:0051234;GO:0065007;GO:0044422;GO:0044464;GO:0003824;GO:0005488;GO:0030528
PFL0660w	811185	GO:0009987;GO:0032991;GO:0003774	DNM2	1785	GO:0009987;GO:0051234;GO:0065007;GO:0044422;GO:0044464;GO:0003824;GO:0005488;GO:0030528
PFL0660w	811185	GO:0009987;GO:0032991;GO:0003774	DNMT1	1786	GO:0008152;GO:0065007;GO:0043226;GO:0003824;GO:0005488
PFI1260c	813532	GO:0008152;GO:0043226;GO:0003824	DNMT1	1786	GO:0008152;GO:0065007;GO:0043226;GO:0003824;GO:0005488
PFI1260c	813532	GO:0008152;GO:0043226;GO:0003824	DNMT3A	1788	GO:0008152;GO:0043226;GO:0044422;GO:0044464;GO:0003824;GO:0005488
PFI1260c	813532	GO:0008152;GO:0043226;GO:0003824	DNMT3B	1789	GO:0008152;GO:0051179;GO:0043226;GO:0044422;GO:0003824;GO:0005488
PF10_0289	810446	GO:0008152;GO:0003824	DPP4	1803	GO:0002376;GO:0008152;GO:0044464;GO:0003824
PF10_0289	810446	GO:0008152;GO:0003824	DRD1	1812	GO:0009987;GO:0032502;GO:0050896;GO:0065007;GO:0044464;GO:0060089
PFI0370c	813354	GO:0032991;GO:0030234	ATN1	1822	GO:0032502;GO:0043226;GO:0044464;GO:0005488
PF14_0124	811705	GO:0009987;GO:0044422;GO:0003774;GO:0005198;GO:0005488	DTNA	1837	GO:0009987;GO:0032501;GO:0044464;GO:0005488
PFL0585w	811170	GO:0008152;GO:0032991	DTX1	1840	GO:0008152;GO:0065007;GO:0044464;GO:0005488
PFB0150c	812626	GO:0008152;GO:0051704;GO:0003824;GO:0005488	DUSP3	1845	GO:0008152;GO:0003824
PF08_0087	2655286	GO:0051234;GO:0032991	DUT	1854	GO:0008152;GO:0043226;GO:0003824;GO:0005488
PF11_0096	810647	GO:0008152;GO:0032991;GO:0003824;GO:0005488	DVL1	1855	GO:0007222;GO:0009987;GO:0032501;GO:0032502;GO:0044464;GO:0005488;GO:0060089
PF11_0377	810923	GO:0008152;GO:0003824;GO:0005488	DVL1	1855	GO:0007222;GO:0009987;GO:0032501;GO:0032502;GO:0044464;GO:0005488;GO:0060089
PF11_0377	810923	GO:0008152;GO:0003824;GO:0005488	DVL2	1856	GO:0007222;GO:0009987;GO:0032501;GO:0032502;GO:0044464;GO:0005488;GO:0060089
PF14_0656	812238	GO:0008152;GO:0043226;GO:0005488	DVL2	1856	GO:0007222;GO:0009987;GO:0032501;GO:0032502;GO:0044464;GO:0005488;GO:0060089
PF13_0062	814040	GO:0051234;GO:0032991;GO:0044464	DVL2	1856	GO:0007222;GO:0009987;GO:0032501;GO:0032502;GO:0044464;GO:0005488;GO:0060089
PF11_0096	810647	GO:0008152;GO:0032991;GO:0003824;GO:0005488	DVL3	1857	GO:0007222;GO:0009987;GO:0032501;GO:0032502;GO:0044464;GO:0003824;GO:0005488;GO:0060089
PF11_0377	810923	GO:0008152;GO:0003824;GO:0005488	DVL3	1857	GO:0007222;GO:0009987;GO:0032501;GO:0032502;GO:0044464;GO:0003824;GO:0005488;GO:0060089
PF08_0006	2655455	GO:0065007	E2F1	1869	GO:0008152;GO:0009987;GO:0032502;GO:0065007;GO:0032991;GO:0043226;GO:0005488
PFI1260c	813532	GO:0008152;GO:0043226;GO:0003824	E2F4	1874	GO:0008152;GO:0009987;GO:0065007;GO:0032991;GO:0043226;GO:0005488
PF11_0096	810647	GO:0008152;GO:0032991;GO:0003824;GO:0005488	ABCA1	19	GO:0008152;GO:0051234;GO:0044464;GO:0003824;GO:0005215;GO:0005488
PFE1050w	813025	GO:0008152;GO:0003824	AHCY	191	GO:0008152;GO:0044464;GO:0003824
PFL0660w	811185	GO:0009987;GO:0032991;GO:0003774	EEF1A1	1915	GO:0008152;GO:0032991;GO:0044464;GO:0003824;GO:0005488
PFL1655c	811383	GO:0008152;GO:0043226;GO:0003824;GO:0005488	EEF1A1	1915	GO:0008152;GO:0032991;GO:0044464;GO:0003824;GO:0005488
PF14_0589	812171	GO:0008152;GO:0003824;GO:0005488	EEF1A1	1915	GO:0008152;GO:0032991;GO:0044464;GO:0003824;GO:0005488
PF11_0096	810647	GO:0008152;GO:0032991;GO:0003824;GO:0005488	EEF1B2	1933	GO:0008152;GO:0032991;GO:0005488
PF14_0428	812010	GO:0008152;GO:0003824;GO:0005488	EEF1B2	1933	GO:0008152;GO:0032991;GO:0005488
PF13_0354	814313	GO:0008152;GO:0043226;GO:0003824;GO:0005488	EEF1B2	1933	GO:0008152;GO:0032991;GO:0005488
PF11_0096	810647	GO:0008152;GO:0032991;GO:0003824;GO:0005488	EEF1D	1936	GO:0008152;GO:0065007;GO:0032991;GO:0005488;GO:0030234;GO:0060089
PF14_0198	811779	GO:0008152;GO:0043226;GO:0003824;GO:0005488	EEF1D	1936	GO:0008152;GO:0065007;GO:0032991;GO:0005488;GO:0030234;GO:0060089
PF14_0589	812171	GO:0008152;GO:0003824;GO:0005488	EEF1D	1936	GO:0008152;GO:0065007;GO:0032991;GO:0005488;GO:0030234;GO:0060089
PF13_0262	814227	GO:0008152;GO:0044464;GO:0003824;GO:0005488	EEF1D	1936	GO:0008152;GO:0065007;GO:0032991;GO:0005488;GO:0030234;GO:0060089
PF14_0174	811755	GO:0008152;GO:0003824;GO:0005488	EEF1G	1937	GO:0008152;GO:0032991;GO:0044464;GO:0005488
PF14_0428	812010	GO:0008152;GO:0003824;GO:0005488	EEF1G	1937	GO:0008152;GO:0032991;GO:0044464;GO:0005488
PFD0420c	812356	GO:0008152;GO:0003824;GO:0005488	EEF1G	1937	GO:0008152;GO:0032991;GO:0044464;GO:0005488
PFE0350c	812881	GO:0008152;GO:0032991;GO:0044464;GO:0005198;GO:0005488	EEF1G	1937	GO:0008152;GO:0032991;GO:0044464;GO:0005488
PF13_0262	814227	GO:0008152;GO:0044464;GO:0003824;GO:0005488	EEF1G	1937	GO:0008152;GO:0032991;GO:0044464;GO:0005488
PF07_0029	2655065	GO:0008152;GO:0050896;GO:0005488	EEF2	1938	GO:0008152;GO:0003824;GO:0005488
PF11_0245	810792	GO:0008152;GO:0032991;GO:0005488	EEF2	1938	GO:0008152;GO:0003824;GO:0005488
PF14_0486	812068	GO:0008152;GO:0005488	EEF2	1938	GO:0008152;GO:0003824;GO:0005488
PF14_0198	811779	GO:0008152;GO:0043226;GO:0003824;GO:0005488	CELSR2	1952	GO:0009987;GO:0032501;GO:0044464;GO:0005488;GO:0060089
PF07_0029	2655065	GO:0008152;GO:0050896;GO:0005488	EGFR	1956	GO:0008152;GO:0009987;GO:0032502;GO:0050896;GO:0051234;GO:0065007;GO:0032991;GO:0043226;GO:0044421;GO:0044464;GO:0003824;GO:0005488;GO:0030234;GO:0060089
PF10_0153	810311	GO:0008152;GO:0050896;GO:0051234;GO:0043226;GO:0003824;GO:0005488	EGFR	1956	GO:0008152;GO:0009987;GO:0032502;GO:0050896;GO:0051234;GO:0065007;GO:0032991;GO:0043226;GO:0044421;GO:0044464;GO:0003824;GO:0005488;GO:0030234;GO:0060089
PF10_0366	810523	GO:0051234;GO:0044464;GO:0005215	EGFR	1956	GO:0008152;GO:0009987;GO:0032502;GO:0050896;GO:0051234;GO:0065007;GO:0032991;GO:0043226;GO:0044421;GO:0044464;GO:0003824;GO:0005488;GO:0030234;GO:0060089
PF11_0351	810898	GO:0050896;GO:0005488	EGFR	1956	GO:0008152;GO:0009987;GO:0032502;GO:0050896;GO:0051234;GO:0065007;GO:0032991;GO:0043226;GO:0044421;GO:0044464;GO:0003824;GO:0005488;GO:0030234;GO:0060089
PFL0110c	811075	GO:0051234;GO:0044464	EGFR	1956	GO:0008152;GO:0009987;GO:0032502;GO:0050896;GO:0051234;GO:0065007;GO:0032991;GO:0043226;GO:0044421;GO:0044464;GO:0003824;GO:0005488;GO:0030234;GO:0060089
PFL1110c	811274	GO:0008152;GO:0032991;GO:0030234	EGFR	1956	GO:0008152;GO:0009987;GO:0032502;GO:0050896;GO:0051234;GO:0065007;GO:0032991;GO:0043226;GO:0044421;GO:0044464;GO:0003824;GO:0005488;GO:0030234;GO:0060089
PF14_0124	811705	GO:0009987;GO:0044422;GO:0003774;GO:0005198;GO:0005488	EGFR	1956	GO:0008152;GO:0009987;GO:0032502;GO:0050896;GO:0051234;GO:0065007;GO:0032991;GO:0043226;GO:0044421;GO:0044464;GO:0003824;GO:0005488;GO:0030234;GO:0060089
PF14_0323	811905	GO:0005488	EGFR	1956	GO:0008152;GO:0009987;GO:0032502;GO:0050896;GO:0051234;GO:0065007;GO:0032991;GO:0043226;GO:0044421;GO:0044464;GO:0003824;GO:0005488;GO:0030234;GO:0060089
PF14_0359	811941	GO:0008152;GO:0005488	EGFR	1956	GO:0008152;GO:0009987;GO:0032502;GO:0050896;GO:0051234;GO:0065007;GO:0032991;GO:0043226;GO:0044421;GO:0044464;GO:0003824;GO:0005488;GO:0030234;GO:0060089
PFD1050w	812459	GO:0008152;GO:0009987;GO:0032991;GO:0044422;GO:0003824;GO:0005488	EGFR	1956	GO:0008152;GO:0009987;GO:0032502;GO:0050896;GO:0051234;GO:0065007;GO:0032991;GO:0043226;GO:0044421;GO:0044464;GO:0003824;GO:0005488;GO:0030234;GO:0060089
PFB0815w	812762	GO:0008152;GO:0009987;GO:0044464;GO:0003824;GO:0005488	EGFR	1956	GO:0008152;GO:0009987;GO:0032502;GO:0050896;GO:0051234;GO:0065007;GO:0032991;GO:0043226;GO:0044421;GO:0044464;GO:0003824;GO:0005488;GO:0030234;GO:0060089
PF13_0061	814039	GO:0008152;GO:0032991;GO:0043226;GO:0044464;GO:0005215	EGFR	1956	GO:0008152;GO:0009987;GO:0032502;GO:0050896;GO:0051234;GO:0065007;GO:0032991;GO:0043226;GO:0044421;GO:0044464;GO:0003824;GO:0005488;GO:0030234;GO:0060089
PF11_0096	810647	GO:0008152;GO:0032991;GO:0003824;GO:0005488	EGR1	1958	GO:0008152;GO:0009987;GO:0065007;GO:0043226;GO:0044464;GO:0005488
PF07_0117	2655170	GO:0008152;GO:0009987;GO:0032991;GO:0005488	EIF1AX	1964	GO:0009987;GO:0032991;GO:0005488
PFF0345w	3885886	GO:0008152;GO:0009987;GO:0005488	EIF1AX	1964	GO:0009987;GO:0032991;GO:0005488
PF11_0447	810990	GO:0009987;GO:0032991;GO:0005488	EIF2S1	1965	GO:0065007;GO:0032991;GO:0043226;GO:0044464;GO:0005488
PFL2430c	811538	GO:0008152;GO:0009987;GO:0032991;GO:0005488	EIF2S1	1965	GO:0065007;GO:0032991;GO:0043226;GO:0044464;GO:0005488
PF07_0117	2655170	GO:0008152;GO:0009987;GO:0032991;GO:0005488	EIF2B1	1967	GO:0008152;GO:0009987;GO:0050896;GO:0032991;GO:0044464;GO:0005488;GO:0030234
PFL2430c	811538	GO:0008152;GO:0009987;GO:0032991;GO:0005488	EIF2B1	1967	GO:0008152;GO:0009987;GO:0050896;GO:0032991;GO:0044464;GO:0005488;GO:0030234
PFI1020c	813484	GO:0008152;GO:0003824	EIF2B1	1967	GO:0008152;GO:0009987;GO:0050896;GO:0032991;GO:0044464;GO:0005488;GO:0030234
PF11_0096	810647	GO:0008152;GO:0032991;GO:0003824;GO:0005488	EIF4EBP1	1978	GO:0009987;GO:0065007;GO:0005488
PF14_0655	812237	GO:0065007;GO:0032991;GO:0003824;GO:0005488	EIF4G1	1981	GO:0065007;GO:0032991;GO:0044464;GO:0005488
PF07_0117	2655170	GO:0008152;GO:0009987;GO:0032991;GO:0005488	EIF4G2	1982	GO:0009987;GO:0032502;GO:0065007;GO:0032991;GO:0044464;GO:0005488
PF14_0655	812237	GO:0065007;GO:0032991;GO:0003824;GO:0005488	EIF4G2	1982	GO:0009987;GO:0032502;GO:0065007;GO:0032991;GO:0044464;GO:0005488
PF11_0096	810647	GO:0008152;GO:0032991;GO:0003824;GO:0005488	EIF5	1983	GO:0065007;GO:0044464;GO:0003824;GO:0005488
PF11_0447	810990	GO:0009987;GO:0032991;GO:0005488	EIF5	1983	GO:0065007;GO:0044464;GO:0003824;GO:0005488
PF14_0125	811706	GO:0008152;GO:0044464	EIF5A	1984	GO:0022414;GO:0065007;GO:0043226;GO:0044464;GO:0005488
PF14_0124	811705	GO:0009987;GO:0044422;GO:0003774;GO:0005198;GO:0005488	AIF1	199	GO:0009987;GO:0050896;GO:0065007;GO:0043226;GO:0005488
PFB0605w	812721	GO:0008152;GO:0009987;GO:0003824;GO:0005488	ELK1	2002	GO:0008152;GO:0065007;GO:0043226;GO:0005488
PFL1345c	811321	GO:0044464;GO:0005488	PRR6	201161	GO:0043226;GO:0003824
PF14_0323	811905	GO:0005488	EMP3	2014	GO:0009987;GO:0032501;GO:0032502;GO:0065007;GO:0044464
PF14_0198	811779	GO:0008152;GO:0043226;GO:0003824;GO:0005488	ZSCAN4	201516	GO:0008152;GO:0065007;GO:0043226;GO:0044464;GO:0005488
PF10_0368	810525	GO:0009987;GO:0032991;GO:0003774;GO:0003824;GO:0005488	CTTN	2017	GO:0043226;GO:0044464;GO:0005488
PF14_0124	811705	GO:0009987;GO:0044422;GO:0003774;GO:0005198;GO:0005488	CTTN	2017	GO:0043226;GO:0044464;GO:0005488
PF11_0524	810633	GO:0008152;GO:0032991;GO:0043226	C4orf34	201895	GO:0044464;GO:0005488
PF13_0174	814144	GO:0051234;GO:0044464;GO:0005215	ENO1	2023	GO:0008152;GO:0065007;GO:0032991;GO:0043226;GO:0044464;GO:0003824;GO:0005488
PF10_0155	810313	GO:0008152;GO:0032991;GO:0003824	ENO2	2026	GO:0008152;GO:0032991;GO:0003824;GO:0005488
PFD0311w	812395	GO:0008152;GO:0003824	ENO3	2027	GO:0008152;GO:0032991;GO:0003824;GO:0005488
PF10_0155	810313	GO:0008152;GO:0032991;GO:0003824	ENSA	2029	GO:0009987;GO:0051234;GO:0005488;GO:0015457
PF08_0019	2655468	GO:0009987;GO:0044464;GO:0005488	TUBB	203068	GO:0001906;GO:0008152;GO:0009987;GO:0051227;GO:0032991;GO:0043226;GO:0044422;GO:0044464;GO:0003824;GO:0005198;GO:0005488
PFL0660w	811185	GO:0009987;GO:0032991;GO:0003774	TUBB	203068	GO:0001906;GO:0008152;GO:0009987;GO:0051227;GO:0032991;GO:0043226;GO:0044422;GO:0044464;GO:0003824;GO:0005198;GO:0005488
PFD1050w	812459	GO:0008152;GO:0009987;GO:0032991;GO:0044422;GO:0003824;GO:0005488	TUBB	203068	GO:0001906;GO:0008152;GO:0009987;GO:0051227;GO:0032991;GO:0043226;GO:0044422;GO:0044464;GO:0003824;GO:0005198;GO:0005488
PFF0285c	3885706	GO:0008152;GO:0009987;GO:0043226;GO:0003824;GO:0005488	EP300	2033	GO:0008152;GO:0009987;GO:0032502;GO:0050896;GO:0065007;GO:0032991;GO:0043226;GO:0003824;GO:0005488
PFD0420c	812356	GO:0008152;GO:0003824;GO:0005488	EP300	2033	GO:0008152;GO:0009987;GO:0032502;GO:0050896;GO:0065007;GO:0032991;GO:0043226;GO:0003824;GO:0005488
PF14_0656	812238	GO:0008152;GO:0043226;GO:0005488	NRK	203447	GO:0008152;GO:0065007;GO:0003824;GO:0005488;GO:0030234
PF11_0200	810747	GO:0008152;GO:0032991;GO:0043226;GO:0005488	EPB41	2035	GO:0009987;GO:0032501;GO:0032991;GO:0043226;GO:0044422;GO:0044464;GO:0005198;GO:0005488
PF14_0124	811705	GO:0009987;GO:0044422;GO:0003774;GO:0005198;GO:0005488	EPB41	2035	GO:0009987;GO:0032501;GO:0032991;GO:0043226;GO:0044422;GO:0044464;GO:0005198;GO:0005488
PF14_0656	812238	GO:0008152;GO:0043226;GO:0005488	EPB41	2035	GO:0009987;GO:0032501;GO:0032991;GO:0043226;GO:0044422;GO:0044464;GO:0005198;GO:0005488
PF14_0124	811705	GO:0009987;GO:0044422;GO:0003774;GO:0005198;GO:0005488	EPB41L2	2037	GO:0009987;GO:0043226;GO:0044422;GO:0044464;GO:0005198;GO:0005488
PF08_0019	2655468	GO:0009987;GO:0044464;GO:0005488	EPO	2056	GO:0009987;GO:0032501;GO:0050896;GO:0044421;GO:0005488
PF08_0019	2655468	GO:0009987;GO:0044464;GO:0005488	EPOR	2057	GO:0009987;GO:0044464;GO:0005488;GO:0030234;GO:0060089
PFL0900c	811232	GO:0008152;GO:0043226;GO:0003824;GO:0005488	EPRS	2058	GO:0008152;GO:0044464;GO:0003824;GO:0005488
PF13_0179	814149	GO:0008152;GO:0003824;GO:0005488	EPRS	2058	GO:0008152;GO:0044464;GO:0003824;GO:0005488
PF14_0124	811705	GO:0009987;GO:0044422;GO:0003774;GO:0005198;GO:0005488	EPS8	2059	GO:0009987;GO:0005488;GO:0060089
PF10_0368	810525	GO:0009987;GO:0032991;GO:0003774;GO:0003824;GO:0005488	EPS15	2060	GO:0009987;GO:0044464;GO:0005488;GO:0060089
PF07_0026	2655062	GO:0008152;GO:0032991;GO:0003824	ERBB2	2064	GO:0008152;GO:0009987;GO:0032502;GO:0065007;GO:0044464;GO:0003824;GO:0005488;GO:0060089
PF11_0087	810638	GO:0008152;GO:0043226;GO:0003824;GO:0005488	ERCC2	2068	GO:0008152;GO:0032501;GO:0032502;GO:0065007;GO:0032991;GO:0043226;GO:0003824;GO:0005488
PFI1650w	813610	GO:0008152;GO:0043226;GO:0003824;GO:0005488	ERCC2	2068	GO:0008152;GO:0032501;GO:0032502;GO:0065007;GO:0032991;GO:0043226;GO:0003824;GO:0005488
PF07_0029	2655065	GO:0008152;GO:0050896;GO:0005488	AKT1	207	GO:0008152;GO:0009987;GO:0032501;GO:0032502;GO:0050896;GO:0051234;GO:0065007;GO:0043226;GO:0044464;GO:0003824;GO:0005215;GO:0005488
PFI1020c	813484	GO:0008152;GO:0003824	AKT1	207	GO:0008152;GO:0009987;GO:0032501;GO:0032502;GO:0050896;GO:0051234;GO:0065007;GO:0043226;GO:0044464;GO:0003824;GO:0005215;GO:0005488
PFL2345c	811521	GO:0008152;GO:0032991;GO:0043226;GO:0044464;GO:0003824;GO:0005488	ERCC3	2071	GO:0008152;GO:0032501;GO:0065007;GO:0032991;GO:0043226;GO:0003824;GO:0005488
PFI1650w	813610	GO:0008152;GO:0043226;GO:0003824;GO:0005488	ERCC3	2071	GO:0008152;GO:0032501;GO:0065007;GO:0032991;GO:0043226;GO:0003824;GO:0005488
PFF0700c	3885805	GO:0008152;GO:0032991;GO:0044464;GO:0005198	ERCC5	2073	GO:0008152;GO:0032501;GO:0043226;GO:0003824;GO:0005488
PFI1650w	813610	GO:0008152;GO:0043226;GO:0003824;GO:0005488	ERCC5	2073	GO:0008152;GO:0032501;GO:0043226;GO:0003824;GO:0005488
PF11_0096	810647	GO:0008152;GO:0032991;GO:0003824;GO:0005488	ERH	2079	GO:0008152;GO:0009987
PF07_0029	2655065	GO:0008152;GO:0050896;GO:0005488	AKT2	208	GO:0008152;GO:0065007;GO:0044464;GO:0003824;GO:0005488
PF14_0436	812018	GO:0003824;GO:0005488	FBL	2091	GO:0008152;GO:0032991;GO:0043226;GO:0003824;GO:0005488
PF07_0026	2655062	GO:0008152;GO:0032991;GO:0003824	ESR1	2099	GO:0009987;GO:0065007;GO:0032991;GO:0043226;GO:0044464;GO:0005488;GO:0030234;GO:0060089
PF07_0029	2655065	GO:0008152;GO:0050896;GO:0005488	ESR1	2099	GO:0009987;GO:0065007;GO:0032991;GO:0043226;GO:0044464;GO:0005488;GO:0030234;GO:0060089
PFF1150w	3885875	GO:0008152;GO:0003824;GO:0005488	ESR1	2099	GO:0009987;GO:0065007;GO:0032991;GO:0043226;GO:0044464;GO:0005488;GO:0030234;GO:0060089
PF10_0144	810302	GO:0043226	ESR1	2099	GO:0009987;GO:0065007;GO:0032991;GO:0043226;GO:0044464;GO:0005488;GO:0030234;GO:0060089
PFL2345c	811521	GO:0008152;GO:0032991;GO:0043226;GO:0044464;GO:0003824;GO:0005488	ESR1	2099	GO:0009987;GO:0065007;GO:0032991;GO:0043226;GO:0044464;GO:0005488;GO:0030234;GO:0060089
PF14_0323	811905	GO:0005488	ESR1	2099	GO:0009987;GO:0065007;GO:0032991;GO:0043226;GO:0044464;GO:0005488;GO:0030234;GO:0060089
PF14_0436	812018	GO:0003824;GO:0005488	ESR1	2099	GO:0009987;GO:0065007;GO:0032991;GO:0043226;GO:0044464;GO:0005488;GO:0030234;GO:0060089
MAL13P1.120	813670	GO:0008152;GO:0043226;GO:0005488	ESR1	2099	GO:0009987;GO:0065007;GO:0032991;GO:0043226;GO:0044464;GO:0005488;GO:0030234;GO:0060089
PF08_0087	2655286	GO:0051234;GO:0032991	ALAD	210	GO:0008152;GO:0003824;GO:0005488
PF14_0323	811905	GO:0005488	ESR2	2100	GO:0008152;GO:0009987;GO:0032502;GO:0065007;GO:0043226;GO:0005488;GO:0060089
MAL13P1.120	813670	GO:0008152;GO:0043226;GO:0005488	ESR2	2100	GO:0008152;GO:0009987;GO:0032502;GO:0065007;GO:0043226;GO:0005488;GO:0060089
PFL2345c	811521	GO:0008152;GO:0032991;GO:0043226;GO:0044464;GO:0003824;GO:0005488	ESRRB	2103	GO:0008152;GO:0065007;GO:0043226;GO:0003824;GO:0005488;GO:0060089
PF14_0323	811905	GO:0005488	ESRRG	2104	GO:0008152;GO:0032501;GO:0065007;GO:0043226;GO:0003824;GO:0005488;GO:0030528;GO:0060089
PF11_0245	810792	GO:0008152;GO:0032991;GO:0005488	ETF1	2107	GO:0065007;GO:0044464;GO:0005488
PFB0815w	812762	GO:0008152;GO:0009987;GO:0044464;GO:0003824;GO:0005488	ETS1	2113	GO:0002376;GO:0008152;GO:0065007;GO:0043226;GO:0005488
PF14_0295	811877	GO:0008152;GO:0044464;GO:0003824	ALAS2	212	GO:0008152;GO:0009987;GO:0050896;GO:0065007;GO:0043226;GO:0044464;GO:0003824;GO:0005488
PFI1260c	813532	GO:0008152;GO:0043226;GO:0003824	EVI1	2122	GO:0032501;GO:0043226;GO:0044464;GO:0005488
PF08_0054	2655254	GO:0050896;GO:0005488	EWSR1	2130	GO:0008152;GO:0065007;GO:0043226;GO:0044464;GO:0005488
PF14_0323	811905	GO:0005488	EWSR1	2130	GO:0008152;GO:0065007;GO:0043226;GO:0044464;GO:0005488
PFE0185c	812922	GO:0008152;GO:0032991;GO:0044464;GO:0005198	EWSR1	2130	GO:0008152;GO:0065007;GO:0043226;GO:0044464;GO:0005488
PF11_0188	810735	GO:0008152;GO:0050896;GO:0043226;GO:0003824;GO:0005488	EXT1	2131	GO:0008152;GO:0009987;GO:0032502;GO:0043226;GO:0044464;GO:0003824
PF11_0188	810735	GO:0008152;GO:0050896;GO:0043226;GO:0003824;GO:0005488	EXT2	2132	GO:0008152;GO:0009987;GO:0032502;GO:0043226;GO:0044464;GO:0003824
PFI1260c	813532	GO:0008152;GO:0043226;GO:0003824	EZH2	2146	GO:0008152;GO:0065007;GO:0032991;GO:0043226;GO:0003824;GO:0005488
PF11_0096	810647	GO:0008152;GO:0032991;GO:0003824;GO:0005488	F5	2153	GO:0009987;GO:0032501;GO:0003824;GO:0005488
PF10_0153	810311	GO:0008152;GO:0050896;GO:0051234;GO:0043226;GO:0003824;GO:0005488	ALDH2	217	GO:0008152;GO:0043226;GO:0003824
PF13_0178	814148	GO:0009987;GO:0005488	ALDH2	217	GO:0008152;GO:0043226;GO:0003824
PF10_0165	810323	GO:0008152;GO:0032991;GO:0043226;GO:0003824;GO:0005488	FANCC	2176	GO:0008152;GO:0009987;GO:0043226;GO:0044464;GO:0005488
PF11_0087	810638	GO:0008152;GO:0043226;GO:0003824;GO:0005488	FANCD2	2177	GO:0008152;GO:0009987;GO:0043226;GO:0005488
PF07_0029	2655065	GO:0008152;GO:0050896;GO:0005488	FASN	2194	GO:0008152;GO:0044464;GO:0003824;GO:0005488
MAL7P1.38	2655211	GO:0009987;GO:0043226;GO:0005488	FBLN2	2199	GO:0031012;GO:0005198;GO:0005488
PF14_0414	811996	GO:0009987;GO:0044422;GO:0044464	SPERT	220082	GO:0043226
PF08_0087	2655286	GO:0051234;GO:0032991	FBP1	2203	GO:0008152;GO:0003824;GO:0005488
PF14_0124	811705	GO:0009987;GO:0044422;GO:0003774;GO:0005198;GO:0005488	PHACTR1	221692	GO:0005488;GO:0030234
PF13_0157	814127	GO:0008152;GO:0043226;GO:0003824	PRPS1L1	221823	GO:0008152;GO:0003824;GO:0005488
PF13_0330	814290	GO:0043226;GO:0003824;GO:0005488	FDFT1	2222	GO:0008152;GO:0043226;GO:0044464;GO:0003824;GO:0005488
PF14_0323	811905	GO:0005488	FER	2241	GO:0008152;GO:0009987;GO:0050896;GO:0043226;GO:0003824;GO:0005488
PF11_0096	810647	GO:0008152;GO:0032991;GO:0003824;GO:0005488	FGF1	2246	GO:0009987;GO:0032501;GO:0032502;GO:0031012;GO:0044421;GO:0005488
PF11_0351	810898	GO:0050896;GO:0005488	FGF1	2246	GO:0009987;GO:0032501;GO:0032502;GO:0031012;GO:0044421;GO:0005488
PF14_0448	812030	GO:0008152;GO:0032991;GO:0044464;GO:0005198	FGF1	2246	GO:0009987;GO:0032501;GO:0032502;GO:0031012;GO:0044421;GO:0005488
PF11_0096	810647	GO:0008152;GO:0032991;GO:0003824;GO:0005488	FGF2	2247	GO:0009987;GO:0032501;GO:0032502;GO:0050896;GO:0065007;GO:0044421;GO:0005488
PF14_0448	812030	GO:0008152;GO:0032991;GO:0044464;GO:0005198	FGF3	2248	GO:0009987;GO:0032502;GO:0044421;GO:0005488
PF14_0294	811876	GO:0008152;GO:0009987;GO:0003824;GO:0005488	MAPK15	225689	GO:0008152;GO:0044464;GO:0003824;GO:0005488
PF07_0029	2655065	GO:0008152;GO:0050896;GO:0005488	ALDOA	226	GO:0008152;GO:0032501;GO:0003824
PFL0660w	811185	GO:0009987;GO:0032991;GO:0003774	ALDOA	226	GO:0008152;GO:0032501;GO:0003824
PFE0845c	812984	GO:0008152;GO:0032991;GO:0044464;GO:0005198;GO:0005488	FGFR3	2261	GO:0008152;GO:0009987;GO:0032502;GO:0044464;GO:0003824;GO:0005488;GO:0060089
PFL1110c	811274	GO:0008152;GO:0032991;GO:0030234	FHL2	2274	GO:0009987;GO:0065007;GO:0043226;GO:0005488
PF13_0178	814148	GO:0009987;GO:0005488	FHL2	2274	GO:0009987;GO:0065007;GO:0043226;GO:0005488
PF13_0318	814280	GO:0005488	FHL3	2275	GO:0009987;GO:0032502;GO:0043226;GO:0044422;GO:0044464;GO:0005488
PF14_0492	812074	GO:0008152;GO:0032991;GO:0005488;GO:0030234	FKBP1A	2280	GO:0008152;GO:0065007;GO:0003824;GO:0005488;GO:0060089
PF10_0331	810488	GO:0009987;GO:0051234	XRN2	22803	GO:0000003;GO:0008152;GO:0009987;GO:0065007;GO:0043226;GO:0044464;GO:0003824;GO:0005488
PF13_0178	814148	GO:0009987;GO:0005488	XRN2	22803	GO:0000003;GO:0008152;GO:0009987;GO:0065007;GO:0043226;GO:0044464;GO:0003824;GO:0005488
PF13_0344	814303	GO:0043226;GO:0044464	XRN2	22803	GO:0000003;GO:0008152;GO:0009987;GO:0065007;GO:0043226;GO:0044464;GO:0003824;GO:0005488
PF08_0019	2655468	GO:0009987;GO:0044464;GO:0005488	RASA3	22821	GO:0009987;GO:0044464;GO:0005488;GO:0030234
PFL2325c	811517	GO:0044464	SIAHBP1	22827	GO:0032991;GO:0005488
PF14_0656	812238	GO:0008152;GO:0043226;GO:0005488	SIAHBP1	22827	GO:0032991;GO:0005488
PFI1170c	813514	GO:0008152;GO:0044464;GO:0003824;GO:0005488	SIAHBP1	22827	GO:0032991;GO:0005488
PFL0585w	811170	GO:0008152;GO:0032991	DLGAP4	22839	GO:0009987;GO:0044464
PF14_0198	811779	GO:0008152;GO:0043226;GO:0003824;GO:0005488	ICK	22858	GO:0008152;GO:0009987;GO:0032501;GO:0003824;GO:0005488
PF14_0198	811779	GO:0008152;GO:0043226;GO:0003824;GO:0005488	ZNF510	22869	GO:0008152;GO:0065007;GO:0043226;GO:0044464;GO:0005488
PF11_0096	810647	GO:0008152;GO:0032991;GO:0003824;GO:0005488	FKBP3	2287	GO:0008152;GO:0043226;GO:0003824;GO:0005488;GO:0060089
PFI1260c	813532	GO:0008152;GO:0043226;GO:0003824	FKBP3	2287	GO:0008152;GO:0043226;GO:0003824;GO:0005488;GO:0060089
PF14_0425	812007	GO:0008152;GO:0003824	ALDOB	229	GO:0008152;GO:0044464;GO:0003824
PFI1260c	813532	GO:0008152;GO:0043226;GO:0003824	FOXG1	2290	GO:0008152;GO:0009987;GO:0032501;GO:0032502;GO:0065007;GO:0043226;GO:0005488
PFE0625w	812940	GO:0009987;GO:0051234;GO:0005488	MAPRE3	22924	GO:0009987;GO:0044422;GO:0005488;GO:0030234
PF08_0019	2655468	GO:0009987;GO:0044464;GO:0005488	HABP4	22927	GO:0008152;GO:0065007;GO:0043226;GO:0044464
PF10_0155	810313	GO:0008152;GO:0032991;GO:0003824	HABP4	22927	GO:0008152;GO:0065007;GO:0043226;GO:0044464
PF08_0087	2655286	GO:0051234;GO:0032991	SNW1	22938	GO:0008152;GO:0051234;GO:0065007;GO:0032991;GO:0043226;GO:0005488
PF10_0368	810525	GO:0009987;GO:0032991;GO:0003774;GO:0003824;GO:0005488	SHANK2	22941	GO:0009987;GO:0005488
PF11_0331	810878	GO:0008152;GO:0009987;GO:0032991;GO:0005488	CCT5	22948	GO:0008152;GO:0032991;GO:0005488
PF14_0124	811705	GO:0009987;GO:0044422;GO:0003774;GO:0005198;GO:0005488	CCT5	22948	GO:0008152;GO:0032991;GO:0005488
PF08_0087	2655286	GO:0051234;GO:0032991	AKR7A3	22977	GO:0008152;GO:0044464;GO:0003824
PF07_0098	2655142	GO:0009987;GO:0032991	RP4-691N24.1	22981	GO:0044422;GO:0005488
PF13_0178	814148	GO:0009987;GO:0005488	ABCF1	23	GO:0008152;GO:0050896;GO:0003824;GO:0005488
PFI1260c	813532	GO:0008152;GO:0043226;GO:0003824	SPEN	23013	GO:0009987;GO:0065007;GO:0043226;GO:0005488
PFD0265w	812426	GO:0008152;GO:0032991;GO:0005488	ASCC3L1	23020	GO:0008152;GO:0009987;GO:0032991;GO:0043226;GO:0003824;GO:0005488
PF14_0142	811723	GO:0008152;GO:0003824	MYO16	23026	GO:0032991;GO:0005488
PFI1260c	813532	GO:0008152;GO:0043226;GO:0003824	AOF2	23028	GO:0008152;GO:0065007;GO:0043226;GO:0003824;GO:0005488
PF13_0178	814148	GO:0009987;GO:0005488	USP33	23032	GO:0008152;GO:0032991;GO:0044464;GO:0003824;GO:0005488
PF11_0096	810647	GO:0008152;GO:0032991;GO:0003824;GO:0005488	PDZD2	23037	GO:0009987;GO:0043226;GO:0044464;GO:0005488
PF14_0316	811898	GO:0008152;GO:0043226;GO:0005488	PDZD2	23037	GO:0009987;GO:0043226;GO:0044464;GO:0005488
PF14_0198	811779	GO:0008152;GO:0043226;GO:0003824;GO:0005488	FOXE1	2304	GO:0008152;GO:0032502;GO:0065007;GO:0043226;GO:0005488;GO:0030528
PF14_0428	812010	GO:0008152;GO:0003824;GO:0005488	TNIK	23043	GO:0008152;GO:0009987;GO:0050896;GO:0003824;GO:0005488;GO:0030234
PF10_0368	810525	GO:0009987;GO:0032991;GO:0003774;GO:0003824;GO:0005488	FNBP1	23048	GO:0008152;GO:0009987;GO:0032991;GO:0043226;GO:0044464;GO:0005198;GO:0005488
MAL13P1.120	813670	GO:0008152;GO:0043226;GO:0005488	NCOA6	23054	GO:0008152;GO:0009987;GO:0032502;GO:0050896;GO:0065007;GO:0032991;GO:0043226;GO:0005488
PF10_0062	810220	GO:0065007;GO:0043226	CAND2	23066	GO:0008152;GO:0065007;GO:0043226;GO:0044464;GO:0005488;GO:0030528
PF14_0198	811779	GO:0008152;GO:0043226;GO:0003824;GO:0005488	AKR1B1	231	GO:0008152;GO:0050896;GO:0044421;GO:0003824
PF08_0054	2655254	GO:0050896;GO:0005488	MAP3K7IP2	23118	GO:0065007;GO:0044464;GO:0005488;GO:0060089
PF11_0351	810898	GO:0050896;GO:0005488	MAP3K7IP2	23118	GO:0065007;GO:0044464;GO:0005488;GO:0060089
PFL0585w	811170	GO:0008152;GO:0032991	MAP3K7IP2	23118	GO:0065007;GO:0044464;GO:0005488;GO:0060089
PF14_0359	811941	GO:0008152;GO:0005488	MAP3K7IP2	23118	GO:0065007;GO:0044464;GO:0005488;GO:0060089
PFI0180w	813316	GO:0008152;GO:0009987;GO:0032991;GO:0044422;GO:0003824;GO:0005488	MAP3K7IP2	23118	GO:0065007;GO:0044464;GO:0005488;GO:0060089
PF13_0304	814267	GO:0008152;GO:0032991;GO:0044464;GO:0005488	MAP3K7IP2	23118	GO:0065007;GO:0044464;GO:0005488;GO:0060089
PF13_0305	814268	GO:0008152;GO:0032991;GO:0044464;GO:0005488	MAP3K7IP2	23118	GO:0065007;GO:0044464;GO:0005488;GO:0060089
PF13_0330	814290	GO:0043226;GO:0003824;GO:0005488	MAP3K7IP2	23118	GO:0065007;GO:0044464;GO:0005488;GO:0060089
PF11_0096	810647	GO:0008152;GO:0032991;GO:0003824;GO:0005488	FLG	2312	GO:0009987;GO:0032501;GO:0043226;GO:0044422;GO:0005488
PFL0660w	811185	GO:0009987;GO:0032991;GO:0003774	MAST2	23139	GO:0008152;GO:0009987;GO:0065007;GO:0043226;GO:0044464;GO:0003824;GO:0005488
PF13_0121	814092	GO:0008152;GO:0032991;GO:0043226;GO:0003824	FLII	2314	GO:0008152;GO:0032501;GO:0065007;GO:0043226;GO:0005488
PF07_0029	2655065	GO:0008152;GO:0050896;GO:0005488	FLNA	2316	GO:0009987;GO:0032502;GO:0065007;GO:0043226;GO:0044464;GO:0005488;GO:0060089
PF11_0187	810734	GO:0051234;GO:0032991;GO:0044464	GGA3	23163	GO:0008152;GO:0051234;GO:0044464;GO:0005488
PFI1260c	813532	GO:0008152;GO:0043226;GO:0003824	RCOR1	23186	GO:0008152;GO:0065007;GO:0043226;GO:0005488
PF13_0121	814092	GO:0008152;GO:0032991;GO:0043226;GO:0003824	SCFD1	23256	GO:0009987;GO:0051234;GO:0043226
PF14_0124	811705	GO:0009987;GO:0044422;GO:0003774;GO:0005198;GO:0005488	DNMBP	23268	GO:0009987;GO:0043226;GO:0044464;GO:0005488;GO:0030234
PF14_0198	811779	GO:0008152;GO:0043226;GO:0003824;GO:0005488	MGA	23269	GO:0065007;GO:0043226;GO:0005488
PFI1260c	813532	GO:0008152;GO:0043226;GO:0003824	SIN3B	23309	GO:0008152;GO:0065007;GO:0043226;GO:0005488
PF11_0096	810647	GO:0008152;GO:0032991;GO:0003824;GO:0005488	CUTL2	23316	GO:0065007;GO:0043226;GO:0005488;GO:0030528
PF10_0331	810488	GO:0009987;GO:0051234	USP22	23326	GO:0008152;GO:0003824;GO:0005488
PF11_0483	811026	GO:0008152;GO:0032991;GO:0044464;GO:0003824;GO:0005488	FNTA	2339	GO:0008152;GO:0009987;GO:0044464;GO:0003824;GO:0005488;GO:0060089
PF14_0124	811705	GO:0009987;GO:0044422;GO:0003774;GO:0005198;GO:0005488	COTL1	23406	GO:0043226;GO:0044464;GO:0005488
PFL0585w	811170	GO:0008152;GO:0032991	RYBP	23429	GO:0008152;GO:0032501;GO:0032502;GO:0065007;GO:0043226;GO:0044464;GO:0005488
MAL7P1.164	2654988	GO:0051234;GO:0044464	AP4E1	23431	GO:0051234;GO:0044464
PF11_0200	810747	GO:0008152;GO:0032991;GO:0043226;GO:0005488	SF3B1	23451	GO:0008152;GO:0032502;GO:0032991;GO:0043226;GO:0005488
PFL1200c	811292	GO:0043226;GO:0005488	SF3B1	23451	GO:0008152;GO:0032502;GO:0032991;GO:0043226;GO:0005488
PF14_0198	811779	GO:0008152;GO:0043226;GO:0003824;GO:0005488	SF3B1	23451	GO:0008152;GO:0032502;GO:0032991;GO:0043226;GO:0005488
PF14_0656	812238	GO:0008152;GO:0043226;GO:0005488	SF3B1	23451	GO:0008152;GO:0032502;GO:0032991;GO:0043226;GO:0005488
PFF0865w	3885798	GO:0008152;GO:0009987;GO:0032991;GO:0043226;GO:0005488	CBX5	23468	GO:0008152;GO:0031975;GO:0043226;GO:0044422;GO:0005488
PF08_0087	2655286	GO:0051234;GO:0032991	QPRT	23475	GO:0008152;GO:0009987;GO:0003824
PFI1260c	813532	GO:0008152;GO:0043226;GO:0003824	HEY2	23493	GO:0009987;GO:0032502;GO:0065007;GO:0043226;GO:0005488
PF14_0124	811705	GO:0009987;GO:0044422;GO:0003774;GO:0005198;GO:0005488	MACF1	23499	GO:0009987;GO:0043226;GO:0044464;GO:0005488
PF08_0129	2655328	GO:0008152;GO:0003824	CABIN1	23523	GO:0009987;GO:0043226;GO:0030234
PF14_0323	811905	GO:0005488	CABIN1	23523	GO:0009987;GO:0043226;GO:0030234
PFE1400c	813094	GO:0051234	CABIN1	23523	GO:0009987;GO:0043226;GO:0030234
PFI1260c	813532	GO:0008152;GO:0043226;GO:0003824	CABIN1	23523	GO:0009987;GO:0043226;GO:0030234
PFF1150w	3885875	GO:0008152;GO:0003824;GO:0005488	FOS	2353	GO:0008152;GO:0032502;GO:0050896;GO:0065007;GO:0032991;GO:0043226;GO:0005488;GO:0030528
PF11_0096	810647	GO:0008152;GO:0032991;GO:0003824;GO:0005488	FOS	2353	GO:0008152;GO:0032502;GO:0050896;GO:0065007;GO:0032991;GO:0043226;GO:0005488;GO:0030528
PFL2345c	811521	GO:0008152;GO:0032991;GO:0043226;GO:0044464;GO:0003824;GO:0005488	FOS	2353	GO:0008152;GO:0032502;GO:0050896;GO:0065007;GO:0032991;GO:0043226;GO:0005488;GO:0030528
PF10_0217	810374	GO:0008152;GO:0043226;GO:0005488	TNPO3	23534	GO:0051234;GO:0043226;GO:0060089
PFE0625w	812940	GO:0009987;GO:0051234;GO:0005488	SLC16A8	23539	GO:0051234;GO:0044464;GO:0005215
PFB0605w	812721	GO:0008152;GO:0009987;GO:0003824;GO:0005488	MAPK8IP2	23542	GO:0008152;GO:0065007;GO:0044464;GO:0005488
PF14_0399	811981	GO:0008152;GO:0009987;GO:0051234;GO:0003824;GO:0005488	ARL2BP	23568	GO:0009987;GO:0030234
PF14_0198	811779	GO:0008152;GO:0043226;GO:0003824;GO:0005488	LEMD3	23592	GO:0031975;GO:0043226;GO:0044464;GO:0005488
PFB0815w	812762	GO:0008152;GO:0009987;GO:0044464;GO:0003824;GO:0005488	DAPK2	23604	GO:0008152;GO:0009987;GO:0032502;GO:0065007;GO:0044464;GO:0003824;GO:0004685;GO:0005488
PF08_0087	2655286	GO:0051234;GO:0032991	CD2AP	23607	GO:0008152;GO:0009987;GO:0032502;GO:0032991;GO:0043226;GO:0044464;GO:0005198;GO:0005488
MAL8P1.17	2655362	GO:0008152;GO:0031974;GO:0043226;GO:0003824	BACE1	23621	GO:0008152;GO:0043226;GO:0044464;GO:0003824
PF07_0059	2655103	GO:0003824	KPNA6	23633	GO:0051234;GO:0032991;GO:0043226;GO:0044464;GO:0005215
PF07_0085	2655129	GO:0008152;GO:0003824	KPNA6	23633	GO:0051234;GO:0032991;GO:0043226;GO:0044464;GO:0005215
PF08_0087	2655286	GO:0051234;GO:0032991	KPNA6	23633	GO:0051234;GO:0032991;GO:0043226;GO:0044464;GO:0005215
MAL8P1.76	2655426	GO:0008152;GO:0043226;GO:0003824;GO:0005488	KPNA6	23633	GO:0051234;GO:0032991;GO:0043226;GO:0044464;GO:0005215
PF11_0087	810638	GO:0008152;GO:0043226;GO:0003824;GO:0005488	KPNA6	23633	GO:0051234;GO:0032991;GO:0043226;GO:0044464;GO:0005215
PFL0725w	811198	GO:0008152;GO:0043226;GO:0016209	KPNA6	23633	GO:0051234;GO:0032991;GO:0043226;GO:0044464;GO:0005215
PF14_0125	811706	GO:0008152;GO:0044464	KPNA6	23633	GO:0051234;GO:0032991;GO:0043226;GO:0044464;GO:0005215
MAL13P1.146	813697	GO:0008152;GO:0003824	KPNA6	23633	GO:0051234;GO:0032991;GO:0043226;GO:0044464;GO:0005215
MAL13P1.284	813846	GO:0008152;GO:0044464;GO:0003824;GO:0005488	KPNA6	23633	GO:0051234;GO:0032991;GO:0043226;GO:0044464;GO:0005215
PF13_0121	814092	GO:0008152;GO:0032991;GO:0043226;GO:0003824	KPNA6	23633	GO:0051234;GO:0032991;GO:0043226;GO:0044464;GO:0005215
PF08_0054	2655254	GO:0050896;GO:0005488	HSPBP1	23640	GO:0008152;GO:0005488;GO:0030234
PF13_0062	814040	GO:0051234;GO:0032991;GO:0044464	LDOC1	23641	GO:0065007;GO:0043226;GO:0005488
PF07_0117	2655170	GO:0008152;GO:0009987;GO:0032991;GO:0005488	PPP1R15A	23645	GO:0009987;GO:0032502;GO:0050896
PF11_0250	810797	GO:0008152;GO:0009987;GO:0032991;GO:0043226;GO:0044464;GO:0005198	POLA2	23649	GO:0008152;GO:0051234;GO:0032991;GO:0043226;GO:0003824;GO:0005488
PF14_0366	811948	GO:0008152;GO:0032991;GO:0003824	POLA2	23649	GO:0008152;GO:0051234;GO:0032991;GO:0043226;GO:0003824;GO:0005488
PF13_0061	814039	GO:0008152;GO:0032991;GO:0043226;GO:0044464;GO:0005215	POLA2	23649	GO:0008152;GO:0051234;GO:0032991;GO:0043226;GO:0003824;GO:0005488
PF13_0178	814148	GO:0009987;GO:0005488	POLA2	23649	GO:0008152;GO:0051234;GO:0032991;GO:0043226;GO:0003824;GO:0005488
PF11_0524	810633	GO:0008152;GO:0032991;GO:0043226	LSM5	23658	GO:0008152;GO:0032991;GO:0043226;GO:0005488
PFL0460w	811145	GO:0008152;GO:0032991;GO:0043226;GO:0005488	LSM5	23658	GO:0008152;GO:0032991;GO:0043226;GO:0005488
PFE1020w	813019	GO:0008152;GO:0032991;GO:0043226	LSM5	23658	GO:0008152;GO:0032991;GO:0043226;GO:0005488
MAL13P1.253	813814	GO:0008152;GO:0032991;GO:0043226;GO:0005488	LSM5	23658	GO:0008152;GO:0032991;GO:0043226;GO:0005488
PF13_0142	814113	GO:0008152;GO:0032991;GO:0043226;GO:0005488	LSM5	23658	GO:0008152;GO:0032991;GO:0043226;GO:0005488
PF11_0245	810792	GO:0008152;GO:0032991;GO:0005488	GSPT2	23708	GO:0008152;GO:0009987;GO:0044464;GO:0003824;GO:0005488
PFL2345c	811521	GO:0008152;GO:0032991;GO:0043226;GO:0044464;GO:0003824;GO:0005488	TFIP11	24144	GO:0008152;GO:0009987;GO:0032502;GO:0051234;GO:0031012;GO:0032991;GO:0043226;GO:0044422;GO:0044464;GO:0005488
PFD0265w	812426	GO:0008152;GO:0032991;GO:0005488	PRPF6	24148	GO:0008152;GO:0009987;GO:0065007;GO:0032991;GO:0043226;GO:0044464;GO:0005488
PFL0585w	811170	GO:0008152;GO:0032991	FSHR	2492	GO:0000003;GO:0009987;GO:0032502;GO:0044464;GO:0005488;GO:0060089
PF11_0087	810638	GO:0008152;GO:0043226;GO:0003824;GO:0005488	ABL1	25	GO:0008152;GO:0009987;GO:0065007;GO:0043226;GO:0003824;GO:0005488
PF14_0124	811705	GO:0009987;GO:0044422;GO:0003774;GO:0005198;GO:0005488	ABL1	25	GO:0008152;GO:0009987;GO:0065007;GO:0043226;GO:0003824;GO:0005488
PF08_0019	2655468	GO:0009987;GO:0044464;GO:0005488	FYN	2534	GO:0002376;GO:0008152;GO:0009987;GO:0032502;GO:0050896;GO:0051234;GO:0065007;GO:0003824;GO:0005488
PF14_0127	811708	GO:0008152;GO:0003824	FYN	2534	GO:0002376;GO:0008152;GO:0009987;GO:0032502;GO:0050896;GO:0051234;GO:0065007;GO:0003824;GO:0005488
PFI0180w	813316	GO:0008152;GO:0009987;GO:0032991;GO:0044422;GO:0003824;GO:0005488	FYN	2534	GO:0002376;GO:0008152;GO:0009987;GO:0032502;GO:0050896;GO:0051234;GO:0065007;GO:0003824;GO:0005488
PF14_0511	812093	GO:0008152;GO:0003824	G6PD	2539	GO:0008152;GO:0044464;GO:0003824
PF07_0029	2655065	GO:0008152;GO:0050896;GO:0005488	FBXO33	254170	GO:0008152
PF11_0351	810898	GO:0050896;GO:0005488	FBXO33	254170	GO:0008152
PF11_0250	810797	GO:0008152;GO:0009987;GO:0032991;GO:0043226;GO:0044464;GO:0005198	XRCC6	2547	GO:0008152;GO:0065007;GO:0032991;GO:0043226;GO:0044464;GO:0003824;GO:0005488
PF08_0019	2655468	GO:0009987;GO:0044464;GO:0005488	GABRB3	2562	GO:0009987;GO:0051234;GO:0044464;GO:0005215;GO:0005488;GO:0060089
PF11_0096	810647	GO:0008152;GO:0032991;GO:0003824;GO:0005488	GABRR1	2569	GO:0009987;GO:0051234;GO:0044464;GO:0005215;GO:0005488;GO:0060089
PF14_0346	811928	GO:0008152;GO:0032991;GO:0003824;GO:0005488;GO:0030234	GABRR1	2569	GO:0009987;GO:0051234;GO:0044464;GO:0005215;GO:0005488;GO:0060089
PF11_0096	810647	GO:0008152;GO:0032991;GO:0003824;GO:0005488	GABRR2	2570	GO:0009987;GO:0051234;GO:0044464;GO:0005215;GO:0005488;GO:0060089
MAL8P1.76	2655426	GO:0008152;GO:0043226;GO:0003824;GO:0005488	RAD54B	25788	GO:0008152;GO:0065007;GO:0043226;GO:0003824;GO:0005488
PF11_0087	810638	GO:0008152;GO:0043226;GO:0003824;GO:0005488	RAD54B	25788	GO:0008152;GO:0065007;GO:0043226;GO:0003824;GO:0005488
PF11_0377	810923	GO:0008152;GO:0003824;GO:0005488	RAD54B	25788	GO:0008152;GO:0065007;GO:0043226;GO:0003824;GO:0005488
PF13_0061	814039	GO:0008152;GO:0032991;GO:0043226;GO:0044464;GO:0005215	NGEF	25791	GO:0009987;GO:0032501;GO:0032502;GO:0044464;GO:0030234
PF11_0370	810917	GO:0044464	AMBN	258	GO:0032502;GO:0031012;GO:0005198
PF13_0062	814040	GO:0051234;GO:0032991;GO:0044464	GAK	2580	GO:0008152;GO:0009987;GO:0043226;GO:0044464;GO:0003824;GO:0005488
PFL0460w	811145	GO:0008152;GO:0032991;GO:0043226;GO:0005488	LSM4	25804	GO:0008152;GO:0032991;GO:0043226;GO:0005488
PF14_0411	811993	GO:0008152;GO:0032991;GO:0043226	LSM4	25804	GO:0008152;GO:0032991;GO:0043226;GO:0005488
PFE1020w	813019	GO:0008152;GO:0032991;GO:0043226	LSM4	25804	GO:0008152;GO:0032991;GO:0043226;GO:0005488
MAL13P1.253	813814	GO:0008152;GO:0032991;GO:0043226;GO:0005488	LSM4	25804	GO:0008152;GO:0032991;GO:0043226;GO:0005488
PF13_0142	814113	GO:0008152;GO:0032991;GO:0043226;GO:0005488	LSM4	25804	GO:0008152;GO:0032991;GO:0043226;GO:0005488
PFI1260c	813532	GO:0008152;GO:0043226;GO:0003824	BRMS1	25855	GO:0009987;GO:0005488
MAL13P1.338	813905	GO:0008152;GO:0032991;GO:0005488	PRKD2	25865	GO:0008152;GO:0009987;GO:0044464;GO:0003824;GO:0005488
PFF0940c	3885942	GO:0008152;GO:0009987;GO:0044464;GO:0003824;GO:0005488	RNF19	25897	GO:0008152;GO:0009987;GO:0044464;GO:0003824;GO:0005488
PF10_0272	810429	GO:0008152;GO:0032991;GO:0043226;GO:0044464;GO:0005198	RCHY1	25898	GO:0043226;GO:0044464;GO:0005488
PF08_0087	2655286	GO:0051234;GO:0032991	ZNF521	25925	GO:0043226;GO:0044464;GO:0005488
MAL13P1.253	813814	GO:0008152;GO:0032991;GO:0043226;GO:0005488	GEMIN5	25929	GO:0008152;GO:0009987;GO:0032991;GO:0043226;GO:0044422;GO:0044464;GO:0005488
PF08_0006	2655455	GO:0065007	SIN3A	25942	GO:0008152;GO:0065007;GO:0043226;GO:0005488
PFI1260c	813532	GO:0008152;GO:0043226;GO:0003824	SIN3A	25942	GO:0008152;GO:0065007;GO:0043226;GO:0005488
PF14_0323	811905	GO:0005488	GAP43	2596	GO:0009987;GO:0032501;GO:0032502;GO:0050896;GO:0065007;GO:0044464;GO:0005488
PF07_0029	2655065	GO:0008152;GO:0050896;GO:0005488	GAPDH	2597	GO:0008152;GO:0044464;GO:0003824;GO:0005488
PF08_0085	2655284	GO:0008152;GO:0003824	GAPDH	2597	GO:0008152;GO:0044464;GO:0003824;GO:0005488
PF08_0087	2655286	GO:0051234;GO:0032991	GAPDH	2597	GO:0008152;GO:0044464;GO:0003824;GO:0005488
PFL0660w	811185	GO:0009987;GO:0032991;GO:0003774	GAPDH	2597	GO:0008152;GO:0044464;GO:0003824;GO:0005488
PFL1500w	811352	GO:0009987;GO:0051234;GO:0003824;GO:0005488	GAPDH	2597	GO:0008152;GO:0044464;GO:0003824;GO:0005488
PFE0175c	812923	GO:0032991;GO:0005488	GAPDH	2597	GO:0008152;GO:0044464;GO:0003824;GO:0005488
PFI1105w	813501	GO:0008152;GO:0003824	GAPDH	2597	GO:0008152;GO:0044464;GO:0003824;GO:0005488
PF13_0061	814039	GO:0008152;GO:0032991;GO:0043226;GO:0044464;GO:0005215	CHMP2B	25978	GO:0051234;GO:0044464
PF10_0165	810323	GO:0008152;GO:0032991;GO:0043226;GO:0003824;GO:0005488	REXO2	25996	GO:0008152;GO:0043226;GO:0044464;GO:0003824;GO:0005488
PF10_0368	810525	GO:0009987;GO:0032991;GO:0003774;GO:0003824;GO:0005488	ABP1	26	GO:0043226;GO:0003824;GO:0005488
PF10_0272	810429	GO:0008152;GO:0032991;GO:0043226;GO:0044464;GO:0005198	GORASP2	26003	GO:0044464;GO:0005488
PFL1500w	811352	GO:0009987;GO:0051234;GO:0003824;GO:0005488	GORASP2	26003	GO:0044464;GO:0005488
PF14_0373	811955	GO:0008152;GO:0032991;GO:0044464;GO:0003824;GO:0005215	GORASP2	26003	GO:0044464;GO:0005488
PFE0625w	812940	GO:0009987;GO:0051234;GO:0005488	GORASP2	26003	GO:0044464;GO:0005488
PFF0865w	3885798	GO:0008152;GO:0009987;GO:0032991;GO:0043226;GO:0005488	L3MBTL	26013	GO:0008152;GO:0065007;GO:0043226;GO:0005488
PF10_0144	810302	GO:0043226	UPF2	26019	GO:0008152;GO:0051234;GO:0043226;GO:0044464;GO:0005488
PFL0660w	811185	GO:0009987;GO:0032991;GO:0003774	DNM3	26052	GO:0008152;GO:0009987;GO:0032991;GO:0044422;GO:0044464;GO:0003824;GO:0005198;GO:0005488
PF13_0330	814290	GO:0043226;GO:0003824;GO:0005488	EPC2	26122	GO:0008152;GO:0065007;GO:0043226
PF10_0155	810313	GO:0008152;GO:0032991;GO:0003824	NAT9	26151	GO:0032991;GO:0003824
PF13_0061	814039	GO:0008152;GO:0032991;GO:0043226;GO:0044464;GO:0005215	ZNF337	26152	GO:0008152;GO:0065007;GO:0043226;GO:0044464;GO:0005488
PF14_0198	811779	GO:0008152;GO:0043226;GO:0003824;GO:0005488	GARS	2617	GO:0008152;GO:0051234;GO:0043226;GO:0044464;GO:0003824;GO:0005488
PF14_0632	812214	GO:0008152;GO:0009987;GO:0032991;GO:0003824	GARS	2617	GO:0008152;GO:0051234;GO:0043226;GO:0044464;GO:0003824;GO:0005488
MAL13P1.338	813905	GO:0008152;GO:0032991;GO:0005488	GARS	2617	GO:0008152;GO:0051234;GO:0043226;GO:0044464;GO:0003824;GO:0005488
PF13_0179	814149	GO:0008152;GO:0003824;GO:0005488	GARS	2617	GO:0008152;GO:0051234;GO:0043226;GO:0044464;GO:0003824;GO:0005488
PF14_0124	811705	GO:0009987;GO:0044422;GO:0003774;GO:0005198;GO:0005488	GAS2	2620	GO:0009987;GO:0032502;GO:0065007;GO:0043226;GO:0044422
PF14_0127	811708	GO:0008152;GO:0003824	ARL5A	26225	GO:0009987;GO:0044464;GO:0005488
PFL0585w	811170	GO:0008152;GO:0032991	GATA1	2623	GO:0008152;GO:0032501;GO:0065007;GO:0043226;GO:0005488
PF10_0299	810456	GO:0008152;GO:0003824	OPTC	26254	GO:0031012;GO:0005198;GO:0005488
PF11_0483	811026	GO:0008152;GO:0032991;GO:0044464;GO:0003824;GO:0005488	GBP1	2633	GO:0002376;GO:0044464;GO:0003824;GO:0005488
PFE1020w	813019	GO:0008152;GO:0032991;GO:0043226	GBP2	2634	GO:0002376;GO:0044464;GO:0003824;GO:0005488
PF11_0096	810647	GO:0008152;GO:0032991;GO:0003824;GO:0005488	HSPB8	26353	GO:0008152;GO:0050896;GO:0044464;GO:0003824;GO:0005488
PF07_0029	2655065	GO:0008152;GO:0050896;GO:0005488	C3orf28	26355	GO:0044464
PF14_0124	811705	GO:0009987;GO:0044422;GO:0003774;GO:0005198;GO:0005488	GC	2638	GO:0008152;GO:0051234;GO:0044421;GO:0005215;GO:0005488
PF08_0087	2655286	GO:0051234;GO:0032991	GCH1	2643	GO:0008152;GO:0044464;GO:0003824;GO:0005488
PFF0285c	3885706	GO:0008152;GO:0009987;GO:0043226;GO:0003824;GO:0005488	GCN5L2	2648	GO:0008152;GO:0032502;GO:0065007;GO:0032991;GO:0043226;GO:0003824;GO:0005488
PF10_0143	810301	GO:0065007;GO:0043226;GO:0044464;GO:0005488	GCN5L2	2648	GO:0008152;GO:0032502;GO:0065007;GO:0032991;GO:0043226;GO:0003824;GO:0005488
PF14_0656	812238	GO:0008152;GO:0043226;GO:0005488	CHIC2	26511	GO:0043226;GO:0044464
MAL7P1.162	2654986	GO:0009987;GO:0032991;GO:0003774;GO:0003824;GO:0005488	DISC1	27185	GO:0043226;GO:0044422;GO:0005488
MAL7P1.162	2654986	GO:0009987;GO:0032991;GO:0003774;GO:0003824;GO:0005488	SMAD2	4087	GO:0008152;GO:0009987;GO:0032502;GO:0065007;GO:0032991;GO:0043226;GO:0044464;GO:0005488;GO:0030528
MAL7P1.162	2654986	GO:0009987;GO:0032991;GO:0003774;GO:0003824;GO:0005488	YWHAG	7532	GO:0051234;GO:0065007;GO:0005488;GO:0030234
MAL7P1.162	2654986	GO:0009987;GO:0032991;GO:0003774;GO:0003824;GO:0005488	YWHAZ	7534	GO:0009987;GO:0051234;GO:0065007;GO:0043226;GO:0044464;GO:0003824;GO:0005488
MAL7P1.162	2654986	GO:0009987;GO:0032991;GO:0003774;GO:0003824;GO:0005488	NDEL1	81565	GO:0009987;GO:0032501;GO:0032502;GO:0051234;GO:0043226;GO:0044422;GO:0005488
MAL7P1.162	2654986	GO:0009987;GO:0032991;GO:0003774;GO:0003824;GO:0005488	IKBKG	8517	GO:0002376;GO:0008152;GO:0065007;GO:0032991;GO:0043226;GO:0044464;GO:0003824;GO:0005488;GO:0060089
MAL7P1.162	2654986	GO:0009987;GO:0032991;GO:0003774;GO:0003824;GO:0005488	DYNLL1	8655	GO:0000003;GO:0009987;GO:0032502;GO:0032991;GO:0044422;GO:0044464;GO:0003774
MAL7P1.164	2654988	GO:0051234;GO:0044464	BUB1	699	GO:0008152;GO:0009987;GO:0043226;GO:0044464;GO:0003824;GO:0005488
MAL7P1.164	2654988	GO:0051234;GO:0044464	BUB1B	701	GO:0008152;GO:0009987;GO:0032502;GO:0032991;GO:0043226;GO:0044422;GO:0044464;GO:0003824;GO:0005488
PF07_0026	2655062	GO:0008152;GO:0032991;GO:0003824	GPR37	2861	GO:0009987;GO:0044464;GO:0060089
PF07_0026	2655062	GO:0008152;GO:0032991;GO:0003824	HSF1	3297	GO:0000003;GO:0008152;GO:0050896;GO:0065007;GO:0043226;GO:0044464;GO:0005488
PF07_0026	2655062	GO:0008152;GO:0032991;GO:0003824	HSPA1A	3303	GO:0008152;GO:0050896;GO:0005488
PF07_0026	2655062	GO:0008152;GO:0032991;GO:0003824	HSPA4	3308	GO:0008152;GO:0050896;GO:0044464;GO:0005488
PF07_0026	2655062	GO:0008152;GO:0032991;GO:0003824	HSPA8	3312	GO:0008152;GO:0050896;GO:0043226;GO:0044464;GO:0003824;GO:0005488
PF07_0026	2655062	GO:0008152;GO:0032991;GO:0003824	HSP90AA1	3320	GO:0008152;GO:0009987;GO:0050896;GO:0051234;GO:0065007;GO:0044464;GO:0005488;GO:0030234
PF07_0026	2655062	GO:0008152;GO:0032991;GO:0003824	HSP90AB1	3326	GO:0008152;GO:0050896;GO:0065007;GO:0044464;GO:0005488;GO:0030234
PF07_0026	2655062	GO:0008152;GO:0032991;GO:0003824	DNAJB1	3337	GO:0008152;GO:0050896;GO:0043226;GO:0005488
PF07_0026	2655062	GO:0008152;GO:0032991;GO:0003824	SMAD1	4086	GO:0000003;GO:0008152;GO:0009987;GO:0032502;GO:0050896;GO:0065007;GO:0032991;GO:0043226;GO:0044464;GO:0005488;GO:0030528;GO:0060089
PF07_0026	2655062	GO:0008152;GO:0032991;GO:0003824	SMAD4	4089	GO:0008152;GO:0032502;GO:0065007;GO:0032991;GO:0043226;GO:0044464;GO:0005488;GO:0030528
PF07_0026	2655062	GO:0008152;GO:0032991;GO:0003824	MAP3K3	4215	GO:0008152;GO:0009987;GO:0065007;GO:0032991;GO:0003824;GO:0005488;GO:0060089
PF07_0026	2655062	GO:0008152;GO:0032991;GO:0003824	MPP1	4354	GO:0009987;GO:0044464;GO:0003824;GO:0005488
PF07_0026	2655062	GO:0008152;GO:0032991;GO:0003824	NFKB1	4790	GO:0008152;GO:0009987;GO:0019733;GO:0032502;GO:0050896;GO:0065007;GO:0043226;GO:0044464;GO:0005488;GO:0030528
PF07_0026	2655062	GO:0008152;GO:0032991;GO:0003824	PSMA3	5684	GO:0008152;GO:0032991;GO:0043226;GO:0044464;GO:0003824;GO:0005488
PF07_0026	2655062	GO:0008152;GO:0032991;GO:0003824	PSMD4	5710	GO:0032991;GO:0044464
PF07_0026	2655062	GO:0008152;GO:0032991;GO:0003824	SMURF1	57154	GO:0008152;GO:0009987;GO:0032502;GO:0065007;GO:0044464;GO:0003824;GO:0005488
PF07_0026	2655062	GO:0008152;GO:0032991;GO:0003824	BAG1	573	GO:0008152;GO:0009987;GO:0032502;GO:0065007;GO:0043226;GO:0044464;GO:0005488;GO:0060089
PF07_0026	2655062	GO:0008152;GO:0032991;GO:0003824	BMPR1B	658	GO:0008152;GO:0009987;GO:0032502;GO:0048511;GO:0050896;GO:0065007;GO:0032991;GO:0044464;GO:0003824;GO:0005488;GO:0060089
PF07_0026	2655062	GO:0008152;GO:0032991;GO:0003824	TGFBR1	7046	GO:0008152;GO:0009987;GO:0032502;GO:0065007;GO:0044464;GO:0003824;GO:0005488;GO:0060089
PF07_0026	2655062	GO:0008152;GO:0032991;GO:0003824	TRAF2	7186	GO:0008152;GO:0009987;GO:0065007;GO:0005488;GO:0060089
PF07_0026	2655062	GO:0008152;GO:0032991;GO:0003824	UBB	7314	GO:0008152
PF07_0026	2655062	GO:0008152;GO:0032991;GO:0003824	UBE2D1	7321	GO:0008152;GO:0065007;GO:0003824
PF07_0026	2655062	GO:0008152;GO:0032991;GO:0003824	MAP3K14	9020	GO:0008152;GO:0003824;GO:0005488
PF07_0026	2655062	GO:0008152;GO:0032991;GO:0003824	FXR2	9513	GO:0032991;GO:0044464;GO:0005488
PF07_0026	2655062	GO:0008152;GO:0032991;GO:0003824	MPHOSPH1	9585	GO:0009987;GO:0032991;GO:0043226;GO:0044422;GO:0044464;GO:0003774;GO:0003824;GO:0005488
PF07_0029	2655065	GO:0008152;GO:0050896;GO:0005488	GNAI2	2771	GO:0009987;GO:0065007;GO:0003824;GO:0005488;GO:0060089
PF07_0029	2655065	GO:0008152;GO:0050896;GO:0005488	GRB2	2885	GO:0009987;GO:0044464;GO:0005488;GO:0060089
PF07_0029	2655065	GO:0008152;GO:0050896;GO:0005488	TBK1	29110	GO:0008152;GO:0009987;GO:0050896;GO:0065007;GO:0003824;GO:0005488;GO:0060089
PF07_0029	2655065	GO:0008152;GO:0050896;GO:0005488	PSAT1	29968	GO:0008152;GO:0003824
PF07_0029	2655065	GO:0008152;GO:0050896;GO:0005488	HSPA1A	3303	GO:0008152;GO:0050896;GO:0005488
PF07_0029	2655065	GO:0008152;GO:0050896;GO:0005488	HSPA1B	3304	GO:0008152;GO:0050896;GO:0065007;GO:0043226;GO:0044464;GO:0005488
PF07_0029	2655065	GO:0008152;GO:0050896;GO:0005488	HSP90AB1	3326	GO:0008152;GO:0050896;GO:0065007;GO:0044464;GO:0005488;GO:0030234
PF07_0029	2655065	GO:0008152;GO:0050896;GO:0005488	IKBKB	3551	GO:0002376;GO:0008152;GO:0065007;GO:0044464;GO:0003824;GO:0005488;GO:0030528
PF07_0029	2655065	GO:0008152;GO:0050896;GO:0005488	ARHGAP1	392	GO:0009987;GO:0044464;GO:0005488;GO:0030234;GO:0060089
PF07_0029	2655065	GO:0008152;GO:0050896;GO:0005488	LDHA	3939	GO:0008152;GO:0044464;GO:0003824;GO:0005488
PF07_0029	2655065	GO:0008152;GO:0050896;GO:0005488	MDH1	4190	GO:0008152;GO:0044464;GO:0003824
PF07_0029	2655065	GO:0008152;GO:0050896;GO:0005488	MAP3K1	4214	GO:0008152;GO:0009987;GO:0050896;GO:0065007;GO:0003824;GO:0005488
PF07_0029	2655065	GO:0008152;GO:0050896;GO:0005488	MAP3K3	4215	GO:0008152;GO:0009987;GO:0065007;GO:0032991;GO:0003824;GO:0005488;GO:0060089
PF07_0029	2655065	GO:0008152;GO:0050896;GO:0005488	MTHFD1	4522	GO:0008152;GO:0043226;GO:0003824;GO:0005488
PF07_0029	2655065	GO:0008152;GO:0050896;GO:0005488	MYH9	4627	GO:0002376;GO:0008152;GO:0009987;GO:0032501;GO:0032502;GO:0051234;GO:0065007;GO:0032991;GO:0043226;GO:0044422;GO:0044464;GO:0045202;GO:0003774;GO:0003824;GO:0005488
PF07_0029	2655065	GO:0008152;GO:0050896;GO:0005488	NOS3	4846	GO:0008152;GO:0009987;GO:0048511;GO:0050896;GO:0065007;GO:0044464;GO:0003824;GO:0005488
PF07_0029	2655065	GO:0008152;GO:0050896;GO:0005488	NUMA1	4926	GO:0009987;GO:0043226;GO:0044422;GO:0005488
PF07_0029	2655065	GO:0008152;GO:0050896;GO:0005488	PGK1	5230	GO:0008152;GO:0003824;GO:0005488
PF07_0029	2655065	GO:0008152;GO:0050896;GO:0005488	PKM2	5315	GO:0008152;GO:0044464;GO:0003824;GO:0005488
PF07_0029	2655065	GO:0008152;GO:0050896;GO:0005488	NANS	54187	GO:0008152;GO:0044464;GO:0003824
PF07_0029	2655065	GO:0008152;GO:0050896;GO:0005488	PPID	5481	GO:0008152;GO:0003824;GO:0005488
PF07_0029	2655065	GO:0008152;GO:0050896;GO:0005488	IARS2	55699	GO:0008152;GO:0043226;GO:0003824;GO:0005488
PF07_0029	2655065	GO:0008152;GO:0050896;GO:0005488	PRKDC	5591	GO:0008152;GO:0009987;GO:0032502;GO:0043226;GO:0003824;GO:0005488
PF07_0029	2655065	GO:0008152;GO:0050896;GO:0005488	PSMB5	5693	GO:0008152;GO:0032991;GO:0044464;GO:0003824;GO:0005488
PF07_0029	2655065	GO:0008152;GO:0050896;GO:0005488	DDX24	57062	GO:0008152;GO:0043226;GO:0003824;GO:0005488
PF07_0029	2655065	GO:0008152;GO:0050896;GO:0005488	PSMD1	5707	GO:0009987;GO:0032991;GO:0044464
PF07_0029	2655065	GO:0008152;GO:0050896;GO:0005488	RAF1	5894	GO:0008152;GO:0009987;GO:0032502;GO:0044464;GO:0003824;GO:0005488;GO:0060089
PF07_0029	2655065	GO:0008152;GO:0050896;GO:0005488	ACTB	60	GO:0009987;GO:0032501;GO:0032991;GO:0043226;GO:0044464;GO:0005198;GO:0005488
PF07_0029	2655065	GO:0008152;GO:0050896;GO:0005488	RPL5	6125	GO:0008152;GO:0032991;GO:0043226;GO:0044464;GO:0005198;GO:0005488
PF07_0029	2655065	GO:0008152;GO:0050896;GO:0005488	RPL7	6129	GO:0008152;GO:0032991;GO:0044464;GO:0005198;GO:0005488
PF07_0029	2655065	GO:0008152;GO:0050896;GO:0005488	RPLP0	6175	GO:0008152;GO:0009987;GO:0032991;GO:0044464;GO:0005198;GO:0005488
PF07_0029	2655065	GO:0008152;GO:0050896;GO:0005488	RPS3A	6189	GO:0009987;GO:0065007;GO:0032991;GO:0043226;GO:0044464;GO:0005198;GO:0005488
PF07_0029	2655065	GO:0008152;GO:0050896;GO:0005488	RPS4X	6191	GO:0008152;GO:0009987;GO:0032501;GO:0032991;GO:0044464;GO:0005198;GO:0005488
PF07_0029	2655065	GO:0008152;GO:0050896;GO:0005488	RPS6	6194	GO:0008152;GO:0065007;GO:0032991;GO:0043226;GO:0044464;GO:0005198;GO:0005488
PF07_0029	2655065	GO:0008152;GO:0050896;GO:0005488	SLC34A1	6569	GO:0008152;GO:0032501;GO:0051234;GO:0044464;GO:0005215;GO:0005488
PF07_0029	2655065	GO:0008152;GO:0050896;GO:0005488	SPTAN1	6709	GO:0009987;GO:0043226;GO:0044422;GO:0044464;GO:0005198;GO:0005488
PF07_0029	2655065	GO:0008152;GO:0050896;GO:0005488	STAT3	6774	GO:0009987;GO:0032502;GO:0050896;GO:0065007;GO:0043226;GO:0044464;GO:0005488;GO:0060089
PF07_0029	2655065	GO:0008152;GO:0050896;GO:0005488	TCP1	6950	GO:0008152;GO:0032991;GO:0044422;GO:0044464;GO:0005488
PF07_0029	2655065	GO:0008152;GO:0050896;GO:0005488	ACTG1	71	GO:0009987;GO:0043226;GO:0044464;GO:0005198;GO:0005488
PF07_0029	2655065	GO:0008152;GO:0050896;GO:0005488	TP53	7157	GO:0008152;GO:0009987;GO:0032501;GO:0032502;GO:0050896;GO:0051179;GO:0051234;GO:0065007;GO:0043226;GO:0044422;GO:0044464;GO:0003824;GO:0005488
PF07_0029	2655065	GO:0008152;GO:0050896;GO:0005488	TPM3	7170	GO:0009987;GO:0065007;GO:0043226;GO:0044422;GO:0005488
PF07_0029	2655065	GO:0008152;GO:0050896;GO:0005488	NR2C2	7182	GO:0008152;GO:0032502;GO:0065007;GO:0043226;GO:0005488;GO:0060089
PF07_0029	2655065	GO:0008152;GO:0050896;GO:0005488	UBE1	7317	GO:0008152;GO:0003824;GO:0005488
PF07_0029	2655065	GO:0008152;GO:0050896;GO:0005488	XPO1	7514	GO:0008152;GO:0051234;GO:0031975;GO:0032991;GO:0043226;GO:0044422;GO:0044464;GO:0005215;GO:0005488
PF07_0029	2655065	GO:0008152;GO:0050896;GO:0005488	YWHAB	7529	GO:0051234;GO:0044464;GO:0003824;GO:0005488
PF07_0029	2655065	GO:0008152;GO:0050896;GO:0005488	YWHAZ	7534	GO:0009987;GO:0051234;GO:0065007;GO:0043226;GO:0044464;GO:0003824;GO:0005488
PF07_0029	2655065	GO:0008152;GO:0050896;GO:0005488	TSSK6	83983	GO:0000003;GO:0008152;GO:0009987;GO:0032501;GO:0003824;GO:0005488
PF07_0029	2655065	GO:0008152;GO:0050896;GO:0005488	IKBKG	8517	GO:0002376;GO:0008152;GO:0065007;GO:0032991;GO:0043226;GO:0044464;GO:0003824;GO:0005488;GO:0060089
PF07_0029	2655065	GO:0008152;GO:0050896;GO:0005488	EIF3S3	8667	GO:0008152;GO:0065007;GO:0032991;GO:0005488
PF07_0029	2655065	GO:0008152;GO:0050896;GO:0005488	ACTN1	87	GO:0009987;GO:0065007;GO:0043226;GO:0044464;GO:0005488
PF07_0029	2655065	GO:0008152;GO:0050896;GO:0005488	WASL	8976	GO:0008152;GO:0009987;GO:0065007;GO:0043226;GO:0005488;GO:0030234
PF07_0029	2655065	GO:0008152;GO:0050896;GO:0005488	MAP3K14	9020	GO:0008152;GO:0003824;GO:0005488
PF07_0029	2655065	GO:0008152;GO:0050896;GO:0005488	STARD13	90627	GO:0009987;GO:0044464;GO:0030234
PF07_0029	2655065	GO:0008152;GO:0050896;GO:0005488	IKBKE	9641	GO:0002376;GO:0008152;GO:0065007;GO:0044464;GO:0003824;GO:0005488;GO:0060089
PF07_0030	2655066	GO:0050896	LUC7L2	51631	GO:0005488
PF07_0030	2655066	GO:0050896	THAP1	55145	GO:0043226;GO:0005488
PF07_0034	2655070	GO:0008152	SCO1	6341	GO:0008152;GO:0043226;GO:0005488
MAL7P1.139	2655083	GO:0022414;GO:0043226	YWHAG	7532	GO:0051234;GO:0065007;GO:0005488;GO:0030234
MAL7P1.139	2655083	GO:0022414;GO:0043226	RBM8A	9939	GO:0008152;GO:0051234;GO:0032991;GO:0043226;GO:0044464;GO:0005488
PF07_0054	2655098	GO:0008152;GO:0009987;GO:0032991;GO:0043226;GO:0005488	PTMA	5757	GO:0008152;GO:0009987;GO:0032501;GO:0043226
PF07_0054	2655098	GO:0008152;GO:0009987;GO:0032991;GO:0043226;GO:0005488	RAD51L1	5890	GO:0008152;GO:0043226;GO:0003824;GO:0005488
PF07_0054	2655098	GO:0008152;GO:0009987;GO:0032991;GO:0043226;GO:0005488	TGM2	7052	GO:0008152;GO:0009987;GO:0065007;GO:0031012;GO:0044464;GO:0003824;GO:0005488
PF07_0059	2655103	GO:0003824	KPNA5	3841	GO:0051234;GO:0032991;GO:0043226;GO:0044464;GO:0005215;GO:0005488
PF07_0071	2655115	GO:0008152;GO:0003824;GO:0005488	SH3GL3	6457	GO:0009987;GO:0032502;GO:0044464;GO:0005488
PF07_0071	2655115	GO:0008152;GO:0003824;GO:0005488	ZBTB16	7704	GO:0008152;GO:0009987;GO:0032502;GO:0065007;GO:0032991;GO:0043226;GO:0044422;GO:0044464;GO:0005488;GO:0030528
PF07_0071	2655115	GO:0008152;GO:0003824;GO:0005488	UNC119	9094	GO:0009987;GO:0032501;GO:0050896;GO:0044464
PF07_0071	2655115	GO:0008152;GO:0003824;GO:0005488	SETDB1	9869	GO:0008152;GO:0009987;GO:0043226;GO:0003824;GO:0005488
PF07_0077	2655121	GO:0005488	PSMC5	5705	GO:0008152;GO:0065007;GO:0032991;GO:0043226;GO:0044464;GO:0003824;GO:0005488
PF07_0077	2655121	GO:0005488	VPS72	6944	GO:0008152;GO:0065007;GO:0043226;GO:0005488;GO:0030528
PF07_0077	2655121	GO:0005488	ACTL6A	86	GO:0008152;GO:0009987;GO:0065007;GO:0032991;GO:0043226;GO:0044464;GO:0005488
PF07_0077	2655121	GO:0005488	RUVBL1	8607	GO:0000003;GO:0008152;GO:0009987;GO:0065007;GO:0032991;GO:0043226;GO:0003824;GO:0005488
PF07_0085	2655129	GO:0008152;GO:0003824	KPNA5	3841	GO:0051234;GO:0032991;GO:0043226;GO:0044464;GO:0005215;GO:0005488
PF07_0088	2655132	GO:0008152;GO:0032991;GO:0044464;GO:0005198	GRB2	2885	GO:0009987;GO:0044464;GO:0005488;GO:0060089
PF07_0088	2655132	GO:0008152;GO:0032991;GO:0044464;GO:0005198	TBK1	29110	GO:0008152;GO:0009987;GO:0050896;GO:0065007;GO:0003824;GO:0005488;GO:0060089
PF07_0088	2655132	GO:0008152;GO:0032991;GO:0044464;GO:0005198	NFKB2	4791	GO:0009987;GO:0065007;GO:0043226;GO:0044464;GO:0005488
PF07_0088	2655132	GO:0008152;GO:0032991;GO:0044464;GO:0005198	RELB	5971	GO:0002376;GO:0009987;GO:0065007;GO:0043226;GO:0005488
PF07_0088	2655132	GO:0008152;GO:0032991;GO:0044464;GO:0005198	IKBKG	8517	GO:0002376;GO:0008152;GO:0065007;GO:0032991;GO:0043226;GO:0044464;GO:0003824;GO:0005488;GO:0060089
PF07_0088	2655132	GO:0008152;GO:0032991;GO:0044464;GO:0005198	MAP3K14	9020	GO:0008152;GO:0003824;GO:0005488
PF07_0117	2655170	GO:0008152;GO:0009987;GO:0032991;GO:0005488	PRKCD	5580	GO:0008152;GO:0009987;GO:0043226;GO:0044464;GO:0003824;GO:0005488;GO:0030234;GO:0060089
PF07_0117	2655170	GO:0008152;GO:0009987;GO:0032991;GO:0005488	EIF2AK2	5610	GO:0002376;GO:0008152;GO:0009987;GO:0032502;GO:0050896;GO:0065007;GO:0044464;GO:0003824;GO:0005488;GO:0030234
PF07_0117	2655170	GO:0008152;GO:0009987;GO:0032991;GO:0005488	PRKRIR	5612	GO:0009987;GO:0050896;GO:0065007;GO:0005488
PF07_0117	2655170	GO:0008152;GO:0009987;GO:0032991;GO:0005488	CASP3	836	GO:0002376;GO:0008152;GO:0009987;GO:0032501;GO:0032502;GO:0050896;GO:0065007;GO:0044464;GO:0003824;GO:0005488;GO:0030234
PF07_0117	2655170	GO:0008152;GO:0009987;GO:0032991;GO:0005488	CASP6	839	GO:0008152;GO:0032502;GO:0065007;GO:0003824;GO:0005488
PF07_0117	2655170	GO:0008152;GO:0009987;GO:0032991;GO:0005488	EIF2B4	8890	GO:0008152;GO:0009987;GO:0048511;GO:0050896;GO:0065007;GO:0032991;GO:0044464;GO:0005488;GO:0030234
PF07_0117	2655170	GO:0008152;GO:0009987;GO:0032991;GO:0005488	EIF2B3	8891	GO:0008152;GO:0009987;GO:0050896;GO:0032991;GO:0044464;GO:0003824;GO:0005488;GO:0030234
PF07_0117	2655170	GO:0008152;GO:0009987;GO:0032991;GO:0005488	EIF2B2	8892	GO:0008152;GO:0009987;GO:0032502;GO:0048511;GO:0050896;GO:0065007;GO:0032991;GO:0044464;GO:0005488;GO:0030234
PF07_0117	2655170	GO:0008152;GO:0009987;GO:0032991;GO:0005488	EIF2S2	8894	GO:0009987;GO:0032991;GO:0005488
PF07_0117	2655170	GO:0008152;GO:0009987;GO:0032991;GO:0005488	EIF2AK3	9451	GO:0008152;GO:0009987;GO:0032502;GO:0050896;GO:0051234;GO:0065007;GO:0043226;GO:0044464;GO:0003824;GO:0005488
PF07_0117	2655170	GO:0008152;GO:0009987;GO:0032991;GO:0005488	MELK	9833	GO:0008152;GO:0044464;GO:0003824;GO:0005488
MAL7P1.122	2655188	GO:0009987;GO:0005488	BCL6	604	GO:0000003;GO:0002376;GO:0008152;GO:0009987;GO:0032502;GO:0051179;GO:0065007;GO:0043226;GO:0044464;GO:0005488;GO:0030528
MAL7P1.122	2655188	GO:0009987;GO:0005488	ASCC2	84164	GO:0008152;GO:0065007
MAL7P1.38	2655211	GO:0009987;GO:0043226;GO:0005488	KPNA3	3839	GO:0008152;GO:0051234;GO:0032991;GO:0043226;GO:0044464;GO:0005215;GO:0005488
MAL7P1.38	2655211	GO:0009987;GO:0043226;GO:0005488	NUP98	4928	GO:0008152;GO:0009987;GO:0051234;GO:0032991;GO:0043226;GO:0044422;GO:0005198;GO:0005488
MAL7P1.38	2655211	GO:0009987;GO:0043226;GO:0005488	PTMA	5757	GO:0008152;GO:0009987;GO:0032501;GO:0043226
MAL7P1.38	2655211	GO:0009987;GO:0043226;GO:0005488	RAN	5901	GO:0008152;GO:0009987;GO:0051234;GO:0065007;GO:0032991;GO:0043226;GO:0044422;GO:0044464;GO:0003824;GO:0005488
MAL7P1.38	2655211	GO:0009987;GO:0043226;GO:0005488	RANBP1	5902	GO:0009987;GO:0051234;GO:0043226;GO:0044464;GO:0005488;GO:0030234
MAL7P1.38	2655211	GO:0009987;GO:0043226;GO:0005488	XPO1	7514	GO:0008152;GO:0051234;GO:0031975;GO:0032991;GO:0043226;GO:0044422;GO:0044464;GO:0005215;GO:0005488
MAL7P1.38	2655211	GO:0009987;GO:0043226;GO:0005488	HIST2H2AA3	8337	GO:0008152;GO:0009987;GO:0032991;GO:0043226;GO:0005488
MAL7P1.38	2655211	GO:0009987;GO:0043226;GO:0005488	HIST2H2BE	8349	GO:0008152;GO:0009987;GO:0050896;GO:0032991;GO:0043226;GO:0005488
MAL7P1.38	2655211	GO:0009987;GO:0043226;GO:0005488	RANBP3	8498	GO:0009987;GO:0051234;GO:0032991;GO:0043226;GO:0005488
MAL7P1.38	2655211	GO:0009987;GO:0043226;GO:0005488	CDC2	983	GO:0008152;GO:0009987;GO:0065007;GO:0043226;GO:0044422;GO:0044464;GO:0003824;GO:0005488
MAL8P1.104	2655222	GO:0065007;GO:0043226;GO:0030528	CNOT2	4848	GO:0065007;GO:0043226;GO:0030528
MAL8P1.104	2655222	GO:0065007;GO:0043226;GO:0030528	CNOT3	4849	GO:0065007;GO:0043226;GO:0005488
MAL8P1.104	2655222	GO:0065007;GO:0043226;GO:0030528	CNOT4	4850	GO:0008152;GO:0065007;GO:0043226;GO:0003824;GO:0005488
MAL8P1.104	2655222	GO:0065007;GO:0043226;GO:0030528	CNOT6	57472	GO:0008152;GO:0065007;GO:0043226;GO:0003824;GO:0005488
MAL8P1.104	2655222	GO:0065007;GO:0043226;GO:0030528	BTG1	694	GO:0009987;GO:0065007;GO:0043226;GO:0044464;GO:0005488
MAL8P1.104	2655222	GO:0065007;GO:0043226;GO:0030528	BTG2	7832	GO:0008152;GO:0032502;GO:0065007;GO:0005488
PF08_0054	2655254	GO:0050896;GO:0005488	MAP3K3	4215	GO:0008152;GO:0009987;GO:0065007;GO:0032991;GO:0003824;GO:0005488;GO:0060089
PF08_0054	2655254	GO:0050896;GO:0005488	MEOX2	4223	GO:0032501;GO:0032502;GO:0065007;GO:0043226;GO:0005488
PF08_0054	2655254	GO:0050896;GO:0005488	RIPK2	8767	GO:0008152;GO:0009987;GO:0050896;GO:0065007;GO:0044464;GO:0003824;GO:0005488;GO:0060089
PF08_0054	2655254	GO:0050896;GO:0005488	CDC2	983	GO:0008152;GO:0009987;GO:0065007;GO:0043226;GO:0044422;GO:0044464;GO:0003824;GO:0005488
PF08_0055	2655255	GO:0008152;GO:0032991	SPPL2A	84888	GO:0044464;GO:0003824
PF08_0076	2655275	GO:0008152;GO:0032991;GO:0044464;GO:0005198	GRB2	2885	GO:0009987;GO:0044464;GO:0005488;GO:0060089
PF08_0076	2655275	GO:0008152;GO:0032991;GO:0044464;GO:0005198	MAP3K1	4214	GO:0008152;GO:0009987;GO:0050896;GO:0065007;GO:0003824;GO:0005488
PF08_0076	2655275	GO:0008152;GO:0032991;GO:0044464;GO:0005198	MAP3K3	4215	GO:0008152;GO:0009987;GO:0065007;GO:0032991;GO:0003824;GO:0005488;GO:0060089
PF08_0076	2655275	GO:0008152;GO:0032991;GO:0044464;GO:0005198	NFKB2	4791	GO:0009987;GO:0065007;GO:0043226;GO:0044464;GO:0005488
PF08_0076	2655275	GO:0008152;GO:0032991;GO:0044464;GO:0005198	TNFRSF1A	7132	GO:0008152;GO:0009987;GO:0032502;GO:0050896;GO:0065007;GO:0044464;GO:0005488;GO:0060089
PF08_0076	2655275	GO:0008152;GO:0032991;GO:0044464;GO:0005198	TNFRSF1B	7133	GO:0009987;GO:0032502;GO:0050896;GO:0065007;GO:0044464;GO:0005488;GO:0060089
PF08_0076	2655275	GO:0008152;GO:0032991;GO:0044464;GO:0005198	IKBKG	8517	GO:0002376;GO:0008152;GO:0065007;GO:0032991;GO:0043226;GO:0044464;GO:0003824;GO:0005488;GO:0060089
PF08_0076	2655275	GO:0008152;GO:0032991;GO:0044464;GO:0005198	TRADD	8717	GO:0009987;GO:0032502;GO:0065007;GO:0005488;GO:0060089
PF08_0076	2655275	GO:0008152;GO:0032991;GO:0044464;GO:0005198	MAP3K14	9020	GO:0008152;GO:0003824;GO:0005488
PF08_0085	2655284	GO:0008152;GO:0003824	MDM2	4193	GO:0008152;GO:0009987;GO:0065007;GO:0043226;GO:0044422;GO:0044464;GO:0003824;GO:0005488;GO:0030528
PF08_0085	2655284	GO:0008152;GO:0003824	RAD18	56852	GO:0008152;GO:0043226;GO:0044422;GO:0005488
PF08_0085	2655284	GO:0008152;GO:0003824	TP53	7157	GO:0008152;GO:0009987;GO:0032501;GO:0032502;GO:0050896;GO:0051179;GO:0051234;GO:0065007;GO:0043226;GO:0044422;GO:0044464;GO:0003824;GO:0005488
PF08_0085	2655284	GO:0008152;GO:0003824	ZMYM2	7750	GO:0008152;GO:0065007;GO:0043226;GO:0003824;GO:0005488
PF08_0085	2655284	GO:0008152;GO:0003824	CDC2	983	GO:0008152;GO:0009987;GO:0065007;GO:0043226;GO:0044422;GO:0044464;GO:0003824;GO:0005488
PF08_0086	2655285	GO:0005488	SMAD5	4090	GO:0008152;GO:0009987;GO:0032502;GO:0065007;GO:0043226;GO:0044464;GO:0005488;GO:0030528;GO:0060089
PF08_0087	2655286	GO:0051234;GO:0032991	AMPD2	271	GO:0008152;GO:0003824
PF08_0087	2655286	GO:0051234;GO:0032991	GLUD1	2746	GO:0008152;GO:0009987;GO:0043226;GO:0003824;GO:0005488
PF08_0087	2655286	GO:0051234;GO:0032991	GLUD2	2747	GO:0008152;GO:0043226;GO:0003824
PF08_0087	2655286	GO:0051234;GO:0032991	GMPPB	29925	GO:0008152;GO:0003824
PF08_0087	2655286	GO:0051234;GO:0032991	SH3KBP1	30011	GO:0009987;GO:0032502;GO:0044464;GO:0003824;GO:0005488
PF08_0087	2655286	GO:0051234;GO:0032991	HSPE1	3336	GO:0008152;GO:0050896;GO:0065007;GO:0043226;GO:0005488
PF08_0087	2655286	GO:0051234;GO:0032991	IDH3A	3419	GO:0008152;GO:0043226;GO:0003824
PF08_0087	2655286	GO:0051234;GO:0032991	KPNB1	3837	GO:0008152;GO:0051234;GO:0032991;GO:0043226;GO:0044464;GO:0005215;GO:0005488
PF08_0087	2655286	GO:0051234;GO:0032991	KPNA5	3841	GO:0051234;GO:0032991;GO:0043226;GO:0044464;GO:0005215;GO:0005488
PF08_0087	2655286	GO:0051234;GO:0032991	ALDH6A1	4329	GO:0008152;GO:0043226;GO:0003824;GO:0005488
PF08_0087	2655286	GO:0051234;GO:0032991	ASS1	445	GO:0008152;GO:0044464;GO:0003824;GO:0005488
PF08_0087	2655286	GO:0051234;GO:0032991	MTF1	4520	GO:0008152;GO:0050896;GO:0065007;GO:0043226;GO:0044464;GO:0005488;GO:0030528
PF08_0087	2655286	GO:0051234;GO:0032991	NME2	4831	GO:0008152;GO:0009987;GO:0065007;GO:0043226;GO:0044464;GO:0003824;GO:0005488
PF08_0087	2655286	GO:0051234;GO:0032991	NP	4860	GO:0008152;GO:0003824
PF08_0087	2655286	GO:0051234;GO:0032991	RDH8	50700	GO:0008152;GO:0032501;GO:0044464;GO:0003824;GO:0060089
PF08_0087	2655286	GO:0051234;GO:0032991	PMM2	5373	GO:0008152;GO:0044464;GO:0003824
PF08_0087	2655286	GO:0051234;GO:0032991	THG1L	54974	GO:0043226
PF08_0087	2655286	GO:0051234;GO:0032991	PINX1	54984	GO:0009987;GO:0065007;GO:0043226;GO:0044422;GO:0044464;GO:0005488
PF08_0087	2655286	GO:0051234;GO:0032991	PNPO	55163	GO:0008152;GO:0003824;GO:0005488
PF08_0087	2655286	GO:0051234;GO:0032991	PRKAR2A	5576	GO:0008152;GO:0009987;GO:0032991;GO:0044464;GO:0003824;GO:0005488;GO:0030234
PF08_0087	2655286	GO:0051234;GO:0032991	PRKCI	5584	GO:0008152;GO:0009987;GO:0032502;GO:0051234;GO:0032991;GO:0043226;GO:0044464;GO:0003824;GO:0005488;GO:0060089
PF08_0087	2655286	GO:0051234;GO:0032991	RAD51	5888	GO:0008152;GO:0009987;GO:0065007;GO:0043226;GO:0044422;GO:0044464;GO:0003824;GO:0005488
PF08_0087	2655286	GO:0051234;GO:0032991	RELB	5971	GO:0002376;GO:0009987;GO:0065007;GO:0043226;GO:0005488
PF08_0087	2655286	GO:0051234;GO:0032991	NIF3L1	60491	GO:0044464
PF08_0087	2655286	GO:0051234;GO:0032991	RPLP1	6176	GO:0008152;GO:0032991;GO:0044464;GO:0005198;GO:0005488
PF08_0087	2655286	GO:0051234;GO:0032991	SHMT1	6470	GO:0008152;GO:0043226;GO:0044464;GO:0003824
PF08_0087	2655286	GO:0051234;GO:0032991	NMNAT1	64802	GO:0008152;GO:0043226;GO:0003824;GO:0005488
PF08_0087	2655286	GO:0051234;GO:0032991	GNPNAT1	64841	GO:0044464;GO:0003824
PF08_0087	2655286	GO:0051234;GO:0032991	PYCRL	65263	GO:0008152;GO:0003824
PF08_0087	2655286	GO:0051234;GO:0032991	SNRPF	6636	GO:0008152;GO:0032991;GO:0043226;GO:0005488
PF08_0087	2655286	GO:0051234;GO:0032991	BRCA1	672	GO:0008152;GO:0009987;GO:0050896;GO:0065007;GO:0032991;GO:0043226;GO:0044464;GO:0003824;GO:0005488
PF08_0087	2655286	GO:0051234;GO:0032991	STAT1	6772	GO:0008152;GO:0009987;GO:0050896;GO:0051234;GO:0065007;GO:0043226;GO:0044464;GO:0005488;GO:0060089
PF08_0087	2655286	GO:0051234;GO:0032991	STAT3	6774	GO:0009987;GO:0032502;GO:0050896;GO:0065007;GO:0043226;GO:0044464;GO:0005488;GO:0060089
PF08_0087	2655286	GO:0051234;GO:0032991	TAF9	6880	GO:0008152;GO:0009987;GO:0065007;GO:0032991;GO:0043226;GO:0003824;GO:0005488;GO:0030528
PF08_0087	2655286	GO:0051234;GO:0032991	PRDX2	7001	GO:0008152;GO:0065007;GO:0044464;GO:0003824;GO:0016209
PF08_0087	2655286	GO:0051234;GO:0032991	SUMO1	7341	GO:0008152;GO:0065007;GO:0032991;GO:0043226;GO:0005488
PF08_0087	2655286	GO:0051234;GO:0032991	GCC1	79571	GO:0005488
PF08_0087	2655286	GO:0051234;GO:0032991	ANP32A	8125	GO:0009987;GO:0051234;GO:0043226;GO:0044464;GO:0005488
PF08_0087	2655286	GO:0051234;GO:0032991	CAT	847	GO:0008152;GO:0043226;GO:0044464;GO:0005488;GO:0016209
PF08_0087	2655286	GO:0051234;GO:0032991	SORBS2	8470	GO:0043226;GO:0044464;GO:0005198;GO:0005488
PF08_0087	2655286	GO:0051234;GO:0032991	RAE1	8480	GO:0051227;GO:0051234;GO:0032991;GO:0043226;GO:0044464;GO:0005488
PF08_0087	2655286	GO:0051234;GO:0032991	KCNAB2	8514	GO:0051234;GO:0044464;GO:0003824;GO:0005215;GO:0005488;GO:0015457
PF08_0087	2655286	GO:0051234;GO:0032991	CDYL	9425	GO:0000003;GO:0008152;GO:0043226;GO:0044422;GO:0005488
PF08_0087	2655286	GO:0051234;GO:0032991	CDA	978	GO:0008152;GO:0009987;GO:0065007;GO:0044464;GO:0003824;GO:0005488
PF08_0087	2655286	GO:0051234;GO:0032991	GIT2	9815	GO:0065007;GO:0044422;GO:0005488;GO:0030234
PF08_0121	2655320	GO:0008152;GO:0003824;GO:0005488	PRPF18	8559	GO:0008152;GO:0032991;GO:0043226
PF08_0121	2655320	GO:0008152;GO:0003824;GO:0005488	PRPF4	9128	GO:0008152;GO:0032991;GO:0043226;GO:0005488
PF08_0126	2655325	GO:0008152;GO:0003824;GO:0005488	RAD51	5888	GO:0008152;GO:0009987;GO:0065007;GO:0043226;GO:0044422;GO:0044464;GO:0003824;GO:0005488
PF08_0129	2655328	GO:0008152;GO:0003824	BMPR1B	658	GO:0008152;GO:0009987;GO:0032502;GO:0048511;GO:0050896;GO:0065007;GO:0032991;GO:0044464;GO:0003824;GO:0005488;GO:0060089
PF08_0129	2655328	GO:0008152;GO:0003824	TGFBR1	7046	GO:0008152;GO:0009987;GO:0032502;GO:0065007;GO:0044464;GO:0003824;GO:0005488;GO:0060089
MAL8P1.17	2655362	GO:0008152;GO:0031974;GO:0043226;GO:0003824	GYPC	2995	GO:0008152;GO:0032502;GO:0043226;GO:0044464;GO:0005488
MAL8P1.17	2655362	GO:0008152;GO:0031974;GO:0043226;GO:0003824	HLA-A	3105	GO:0002376;GO:0032991;GO:0044464;GO:0005488;GO:0060089
MAL8P1.17	2655362	GO:0008152;GO:0031974;GO:0043226;GO:0003824	IFNG	3458	GO:0002376;GO:0009987;GO:0032502;GO:0050896;GO:0065007;GO:0044421;GO:0005488
MAL8P1.17	2655362	GO:0008152;GO:0031974;GO:0043226;GO:0003824	SUMO4	387082	GO:0008152;GO:0043226
MAL8P1.17	2655362	GO:0008152;GO:0031974;GO:0043226;GO:0003824	SLC2A1	6513	GO:0051234;GO:0044464;GO:0005215;GO:0005488
MAL8P1.17	2655362	GO:0008152;GO:0031974;GO:0043226;GO:0003824	SLC12A3	6559	GO:0051234;GO:0044464;GO:0005215;GO:0005488
MAL8P1.17	2655362	GO:0008152;GO:0031974;GO:0043226;GO:0003824	STAT3	6774	GO:0009987;GO:0032502;GO:0050896;GO:0065007;GO:0043226;GO:0044464;GO:0005488;GO:0060089
MAL8P1.17	2655362	GO:0008152;GO:0031974;GO:0043226;GO:0003824	TAP1	6890	GO:0002376;GO:0050896;GO:0051234;GO:0043226;GO:0044464;GO:0003824;GO:0005215;GO:0005488
MAL8P1.17	2655362	GO:0008152;GO:0031974;GO:0043226;GO:0003824	VCL	7414	GO:0008152;GO:0009987;GO:0032502;GO:0065007;GO:0032991;GO:0043226;GO:0044464;GO:0003824;GO:0005488
MAL8P1.17	2655362	GO:0008152;GO:0031974;GO:0043226;GO:0003824	CALR	811	GO:0008152;GO:0009987;GO:0051234;GO:0065007;GO:0031974;GO:0043226;GO:0044421;GO:0044464;GO:0005488
MAL8P1.17	2655362	GO:0008152;GO:0031974;GO:0043226;GO:0003824	CANX	821	GO:0008152;GO:0032502;GO:0051234;GO:0043226;GO:0044464;GO:0005488
MAL8P1.17	2655362	GO:0008152;GO:0031974;GO:0043226;GO:0003824	ACTN2	88	GO:0008152;GO:0009987;GO:0032501;GO:0032502;GO:0065007;GO:0043226;GO:0044422;GO:0044464;GO:0005198;GO:0005488
MAL8P1.33	2655416	GO:0005488	EFCBP2	54550	GO:0008152;GO:0044464;GO:0003824;GO:0005488
MAL8P1.75	2655425	GO:0008152;GO:0003824	NEDD8	4738	GO:0008152;GO:0032502;GO:0043226;GO:0005488
MAL8P1.75	2655425	GO:0008152;GO:0003824	RAD23B	5887	GO:0000003;GO:0008152;GO:0043226;GO:0005488
MAL8P1.75	2655425	GO:0008152;GO:0003824	APPBP1	8883	GO:0008152;GO:0009987;GO:0065007;GO:0044464;GO:0003824;GO:0005488
MAL8P1.75	2655425	GO:0008152;GO:0003824	UBE2M	9040	GO:0008152;GO:0003824;GO:0005488
MAL8P1.76	2655426	GO:0008152;GO:0043226;GO:0003824;GO:0005488	KPNA5	3841	GO:0051234;GO:0032991;GO:0043226;GO:0044464;GO:0005215;GO:0005488
MAL8P1.76	2655426	GO:0008152;GO:0043226;GO:0003824;GO:0005488	RAD51	5888	GO:0008152;GO:0009987;GO:0065007;GO:0043226;GO:0044422;GO:0044464;GO:0003824;GO:0005488
MAL8P1.76	2655426	GO:0008152;GO:0043226;GO:0003824;GO:0005488	RPA1	6117	GO:0008152;GO:0009987;GO:0032991;GO:0043226;GO:0005488
PF08_0006	2655455	GO:0065007	ANXA2	302	GO:0032502;GO:0044464;GO:0005488;GO:0030234
PF08_0006	2655455	GO:0065007	HDAC1	3065	GO:0008152;GO:0065007;GO:0032991;GO:0043226;GO:0044464;GO:0003824;GO:0005488
PF08_0006	2655455	GO:0065007	SUMO4	387082	GO:0008152;GO:0043226
PF08_0006	2655455	GO:0065007	MAP3K10	4294	GO:0008152;GO:0009987;GO:0065007;GO:0003824;GO:0005488
PF08_0006	2655455	GO:0065007	RAF1	5894	GO:0008152;GO:0009987;GO:0032502;GO:0044464;GO:0003824;GO:0005488;GO:0060089
PF08_0006	2655455	GO:0065007	RB1	5925	GO:0008152;GO:0009987;GO:0065007;GO:0043226;GO:0044422;GO:0005488
PF08_0006	2655455	GO:0065007	RBL1	5933	GO:0008152;GO:0009987;GO:0065007;GO:0043226;GO:0005488
PF08_0006	2655455	GO:0065007	RBL2	5934	GO:0008152;GO:0009987;GO:0065007;GO:0043226;GO:0005488
PF08_0006	2655455	GO:0065007	ACTB	60	GO:0009987;GO:0032501;GO:0032991;GO:0043226;GO:0044464;GO:0005198;GO:0005488
PF08_0006	2655455	GO:0065007	SMARCA2	6595	GO:0008152;GO:0065007;GO:0043226;GO:0044422;GO:0003824;GO:0005488
PF08_0006	2655455	GO:0065007	SMARCA4	6597	GO:0008152;GO:0065007;GO:0043226;GO:0044422;GO:0003824;GO:0005488
PF08_0006	2655455	GO:0065007	TP53	7157	GO:0008152;GO:0009987;GO:0032501;GO:0032502;GO:0050896;GO:0051179;GO:0051234;GO:0065007;GO:0043226;GO:0044422;GO:0044464;GO:0003824;GO:0005488
PF08_0006	2655455	GO:0065007	XPO1	7514	GO:0008152;GO:0051234;GO:0031975;GO:0032991;GO:0043226;GO:0044422;GO:0044464;GO:0005215;GO:0005488
PF08_0006	2655455	GO:0065007	NCOR1	9611	GO:0008152;GO:0065007;GO:0043226;GO:0005488;GO:0060089
PF08_0019	2655468	GO:0009987;GO:0044464;GO:0005488	PABPC1	26986	GO:0008152;GO:0032991;GO:0044464;GO:0005488
PF08_0019	2655468	GO:0009987;GO:0044464;GO:0005488	GNB1	2782	GO:0009987;GO:0032501;GO:0044464;GO:0003824;GO:0060089
PF08_0019	2655468	GO:0009987;GO:0044464;GO:0005488	SLC27A6	28965	GO:0008152;GO:0051234;GO:0044464;GO:0003824;GO:0005488
PF08_0019	2655468	GO:0009987;GO:0044464;GO:0005488	GRIN2B	2904	GO:0009987;GO:0050896;GO:0051234;GO:0044464;GO:0005215;GO:0005488;GO:0060089
PF08_0019	2655468	GO:0009987;GO:0044464;GO:0005488	SLC25A6	293	GO:0032502;GO:0051234;GO:0032991;GO:0043226;GO:0044464;GO:0005215;GO:0005488
PF08_0019	2655468	GO:0009987;GO:0044464;GO:0005488	LRP12	29967	GO:0009987;GO:0065007;GO:0044464;GO:0005488;GO:0060089
PF08_0019	2655468	GO:0009987;GO:0044464;GO:0005488	IFNAR1	3454	GO:0008152;GO:0009987;GO:0050896;GO:0044464;GO:0060089
PF08_0019	2655468	GO:0009987;GO:0044464;GO:0005488	IFNAR2	3455	GO:0009987;GO:0050896;GO:0065007;GO:0044421;GO:0044464;GO:0005488;GO:0060089
PF08_0019	2655468	GO:0009987;GO:0044464;GO:0005488	IGF1R	3480	GO:0008152;GO:0009987;GO:0022414;GO:0032502;GO:0065007;GO:0044464;GO:0003824;GO:0005488;GO:0060089
PF08_0019	2655468	GO:0009987;GO:0044464;GO:0005488	IL2RB	3560	GO:0008152;GO:0009987;GO:0065007;GO:0044464;GO:0060089
PF08_0019	2655468	GO:0009987;GO:0044464;GO:0005488	IL4R	3566	GO:0002376;GO:0009987;GO:0044464;GO:0005488;GO:0060089
PF08_0019	2655468	GO:0009987;GO:0044464;GO:0005488	INSR	3643	GO:0008152;GO:0009987;GO:0022414;GO:0032502;GO:0044464;GO:0003824;GO:0005488;GO:0060089
PF08_0019	2655468	GO:0009987;GO:0044464;GO:0005488	AR	367	GO:0008152;GO:0009987;GO:0022414;GO:0032502;GO:0051234;GO:0065007;GO:0043226;GO:0044464;GO:0005488;GO:0060089
PF08_0019	2655468	GO:0009987;GO:0044464;GO:0005488	ITGB1	3688	GO:0009987;GO:0032501;GO:0050896;GO:0032991;GO:0043226;GO:0044464;GO:0005488;GO:0060089
PF08_0019	2655468	GO:0009987;GO:0044464;GO:0005488	ITGB2	3689	GO:0009987;GO:0019735;GO:0032501;GO:0032502;GO:0050896;GO:0065007;GO:0032991;GO:0044464;GO:0005488;GO:0060089
PF08_0019	2655468	GO:0009987;GO:0044464;GO:0005488	ITGB4BP	3692	GO:0008152;GO:0009987;GO:0043226;GO:0044422;GO:0005488
PF08_0019	2655468	GO:0009987;GO:0044464;GO:0005488	ITGB5	3693	GO:0009987;GO:0032501;GO:0032991;GO:0044464;GO:0005488;GO:0060089
PF08_0019	2655468	GO:0009987;GO:0044464;GO:0005488	ITGB7	3695	GO:0009987;GO:0032501;GO:0032991;GO:0044464;GO:0005488;GO:0060089
PF08_0019	2655468	GO:0009987;GO:0044464;GO:0005488	JAK1	3716	GO:0008152;GO:0009987;GO:0043226;GO:0003824;GO:0005488
PF08_0019	2655468	GO:0009987;GO:0044464;GO:0005488	SUMO4	387082	GO:0008152;GO:0043226
PF08_0019	2655468	GO:0009987;GO:0044464;GO:0005488	GOLPH2	51280	GO:0043226;GO:0044464
PF08_0019	2655468	GO:0009987;GO:0044464;GO:0005488	PDE4D	5144	GO:0008152;GO:0009987;GO:0032501;GO:0044464;GO:0003824;GO:0005488
PF08_0019	2655468	GO:0009987;GO:0044464;GO:0005488	PLCG1	5335	GO:0008152;GO:0009987;GO:0032502;GO:0003824;GO:0005488;GO:0060089
PF08_0019	2655468	GO:0009987;GO:0044464;GO:0005488	PLEC1	5339	GO:0009987;GO:0043226;GO:0044422;GO:0044464;GO:0005198;GO:0005488
PF08_0019	2655468	GO:0009987;GO:0044464;GO:0005488	PRKCA	5578	GO:0008152;GO:0009987;GO:0065007;GO:0044464;GO:0003824;GO:0005488;GO:0060089
PF08_0019	2655468	GO:0009987;GO:0044464;GO:0005488	PRKCB1	5579	GO:0008152;GO:0009987;GO:0044464;GO:0003824;GO:0005488;GO:0060089
PF08_0019	2655468	GO:0009987;GO:0044464;GO:0005488	PRKCD	5580	GO:0008152;GO:0009987;GO:0043226;GO:0044464;GO:0003824;GO:0005488;GO:0030234;GO:0060089
PF08_0019	2655468	GO:0009987;GO:0044464;GO:0005488	PRKCE	5581	GO:0008152;GO:0009987;GO:0065007;GO:0044464;GO:0003824;GO:0005488;GO:0060089
PF08_0019	2655468	GO:0009987;GO:0044464;GO:0005488	PRKD1	5587	GO:0008152;GO:0009987;GO:0043226;GO:0044464;GO:0003824;GO:0005488;GO:0060089
PF08_0019	2655468	GO:0009987;GO:0044464;GO:0005488	AGTRAP	57085	GO:0043226;GO:0044464
PF08_0019	2655468	GO:0009987;GO:0044464;GO:0005488	PTN	5764	GO:0009987;GO:0032502;GO:0050896;GO:0065007;GO:0043226;GO:0044421;GO:0005488;GO:0030234
PF08_0019	2655468	GO:0009987;GO:0044464;GO:0005488	PTPRM	5797	GO:0008152;GO:0044464;GO:0003824;GO:0060089
PF08_0019	2655468	GO:0009987;GO:0044464;GO:0005488	RASA1	5921	GO:0009987;GO:0032502;GO:0065007;GO:0044464;GO:0005488;GO:0015457;GO:0030234
PF08_0019	2655468	GO:0009987;GO:0044464;GO:0005488	RB1	5925	GO:0008152;GO:0009987;GO:0065007;GO:0043226;GO:0044422;GO:0005488
PF08_0019	2655468	GO:0009987;GO:0044464;GO:0005488	ACTB	60	GO:0009987;GO:0032501;GO:0032991;GO:0043226;GO:0044464;GO:0005198;GO:0005488
PF08_0019	2655468	GO:0009987;GO:0044464;GO:0005488	SLC6A3	6531	GO:0008152;GO:0051234;GO:0065007;GO:0044464;GO:0005215;GO:0005488
PF08_0019	2655468	GO:0009987;GO:0044464;GO:0005488	SRC	6714	GO:0008152;GO:0009987;GO:0044464;GO:0003824;GO:0005488;GO:0060089
PF08_0019	2655468	GO:0009987;GO:0044464;GO:0005488	STAT1	6772	GO:0008152;GO:0009987;GO:0050896;GO:0051234;GO:0065007;GO:0043226;GO:0044464;GO:0005488;GO:0060089
PF08_0019	2655468	GO:0009987;GO:0044464;GO:0005488	STAT3	6774	GO:0009987;GO:0032502;GO:0050896;GO:0065007;GO:0043226;GO:0044464;GO:0005488;GO:0060089
PF08_0019	2655468	GO:0009987;GO:0044464;GO:0005488	SYT1	6857	GO:0008152;GO:0009987;GO:0050896;GO:0051234;GO:0065007;GO:0043226;GO:0044464;GO:0005488
PF08_0019	2655468	GO:0009987;GO:0044464;GO:0005488	TNFRSF1A	7132	GO:0008152;GO:0009987;GO:0032502;GO:0050896;GO:0065007;GO:0044464;GO:0005488;GO:0060089
PF08_0019	2655468	GO:0009987;GO:0044464;GO:0005488	TP73	7161	GO:0008152;GO:0009987;GO:0032502;GO:0065007;GO:0043226;GO:0005488
PF08_0019	2655468	GO:0009987;GO:0044464;GO:0005488	TUBB2A	7280	GO:0008152;GO:0009987;GO:0032991;GO:0043226;GO:0044422;GO:0044464;GO:0003824;GO:0005198;GO:0005488
PF08_0019	2655468	GO:0009987;GO:0044464;GO:0005488	TYK2	7297	GO:0008152;GO:0009987;GO:0043226;GO:0003824;GO:0005488
PF08_0019	2655468	GO:0009987;GO:0044464;GO:0005488	VCL	7414	GO:0008152;GO:0009987;GO:0032502;GO:0065007;GO:0032991;GO:0043226;GO:0044464;GO:0003824;GO:0005488
PF08_0019	2655468	GO:0009987;GO:0044464;GO:0005488	TSC22D4	81628	GO:0008152;GO:0065007;GO:0043226;GO:0005488;GO:0030528
PF08_0019	2655468	GO:0009987;GO:0044464;GO:0005488	NSMAF	8439	GO:0008152;GO:0009987;GO:0044464;GO:0060089
PF08_0019	2655468	GO:0009987;GO:0044464;GO:0005488	IKBKG	8517	GO:0002376;GO:0008152;GO:0065007;GO:0032991;GO:0043226;GO:0044464;GO:0003824;GO:0005488;GO:0060089
PF08_0019	2655468	GO:0009987;GO:0044464;GO:0005488	CCNA1	8900	GO:0000003;GO:0009987;GO:0043226;GO:0044464;GO:0005488
PF08_0019	2655468	GO:0009987;GO:0044464;GO:0005488	GRAP2	9402	GO:0009987;GO:0019735;GO:0044464;GO:0005488;GO:0060089
PF08_0045	2655496	GO:0008152;GO:0044464;GO:0003824;GO:0005488	PLSCR1	5359	GO:0009987;GO:0050896;GO:0044464;GO:0005215;GO:0005488
PFL1500w	811352	GO:0009987;GO:0051234;GO:0003824;GO:0005488	GDI2	2665	GO:0009987;GO:0051234;GO:0065007;GO:0043226;GO:0044464;GO:0030234
PFF1150w	3885875	GO:0008152;GO:0003824;GO:0005488	GDNF	2668	GO:0009987;GO:0032501;GO:0032502;GO:0065007;GO:0005488
PF11_0096	810647	GO:0008152;GO:0032991;GO:0003824;GO:0005488	GDNF	2668	GO:0009987;GO:0032501;GO:0032502;GO:0065007;GO:0005488
PFF0940c	3885942	GO:0008152;GO:0009987;GO:0044464;GO:0003824;GO:0005488	AMFR	267	GO:0008152;GO:0009987;GO:0043226;GO:0044464;GO:0003824;GO:0005488;GO:0060089
PF14_0414	811996	GO:0009987;GO:0044422;GO:0044464	GFAP	2670	GO:0044422;GO:0005198
PFB0815w	812762	GO:0008152;GO:0009987;GO:0044464;GO:0003824;GO:0005488	GFAP	2670	GO:0044422;GO:0005198
PF14_0368	811950	GO:0008152;GO:0016209	RPS6KC1	26750	GO:0008152;GO:0009987;GO:0044464;GO:0003824;GO:0005488
PF14_0198	811779	GO:0008152;GO:0043226;GO:0003824;GO:0005488	HBP1	26959	GO:0008152;GO:0009987;GO:0065007;GO:0043226;GO:0005488
PFI1260c	813532	GO:0008152;GO:0043226;GO:0003824	HBP1	26959	GO:0008152;GO:0009987;GO:0065007;GO:0043226;GO:0005488
PF11_0245	810792	GO:0008152;GO:0032991;GO:0005488	PABPC1	26986	GO:0008152;GO:0032991;GO:0044464;GO:0005488
PFL0585w	811170	GO:0008152;GO:0032991	RNF11	26994	GO:0008152;GO:0032991;GO:0005488
MAL13P1.338	813905	GO:0008152;GO:0032991;GO:0005488	RNF11	26994	GO:0008152;GO:0032991;GO:0005488
PF14_0323	811905	GO:0005488	GJB1	2705	GO:0009987;GO:0032502;GO:0051234;GO:0032991;GO:0044464;GO:0005215
PF14_0486	812068	GO:0008152;GO:0005488	DISC1	27185	GO:0043226;GO:0044422;GO:0005488
PFI1105w	813501	GO:0008152;GO:0003824	DISC1	27185	GO:0043226;GO:0044422;GO:0005488
PF10_0155	810313	GO:0008152;GO:0032991;GO:0003824	IL17B	27190	GO:0002376;GO:0009987;GO:0050896;GO:0044421;GO:0005488;GO:0060089
PF14_0124	811705	GO:0009987;GO:0044422;GO:0003774;GO:0005198;GO:0005488	KLHL20	27252	GO:0009987;GO:0043226;GO:0044464;GO:0005488
PF10_0111	810269	GO:0008152;GO:0032991;GO:0003824	LSM1	27257	GO:0008152;GO:0032991;GO:0043226;GO:0005488
PF11_0524	810633	GO:0008152;GO:0032991;GO:0043226	LSM1	27257	GO:0008152;GO:0032991;GO:0043226;GO:0005488
PFL0460w	811145	GO:0008152;GO:0032991;GO:0043226;GO:0005488	LSM1	27257	GO:0008152;GO:0032991;GO:0043226;GO:0005488
PF14_0411	811993	GO:0008152;GO:0032991;GO:0043226	LSM1	27257	GO:0008152;GO:0032991;GO:0043226;GO:0005488
PFE1020w	813019	GO:0008152;GO:0032991;GO:0043226	LSM1	27257	GO:0008152;GO:0032991;GO:0043226;GO:0005488
PF13_0142	814113	GO:0008152;GO:0032991;GO:0043226;GO:0005488	LSM1	27257	GO:0008152;GO:0032991;GO:0043226;GO:0005488
PF11_0524	810633	GO:0008152;GO:0032991;GO:0043226	LSM3	27258	GO:0008152;GO:0032991;GO:0043226;GO:0005488
PFL0460w	811145	GO:0008152;GO:0032991;GO:0043226;GO:0005488	LSM3	27258	GO:0008152;GO:0032991;GO:0043226;GO:0005488
PF14_0411	811993	GO:0008152;GO:0032991;GO:0043226	LSM3	27258	GO:0008152;GO:0032991;GO:0043226;GO:0005488
PFE1020w	813019	GO:0008152;GO:0032991;GO:0043226	LSM3	27258	GO:0008152;GO:0032991;GO:0043226;GO:0005488
MAL13P1.253	813814	GO:0008152;GO:0032991;GO:0043226;GO:0005488	LSM3	27258	GO:0008152;GO:0032991;GO:0043226;GO:0005488
PF13_0142	814113	GO:0008152;GO:0032991;GO:0043226;GO:0005488	LSM3	27258	GO:0008152;GO:0032991;GO:0043226;GO:0005488
PF10_0368	810525	GO:0009987;GO:0032991;GO:0003774;GO:0003824;GO:0005488	AMPH	273	GO:0009987;GO:0043226;GO:0044464;GO:0005488
MAL13P1.338	813905	GO:0008152;GO:0032991;GO:0005488	HTATSF1	27336	GO:0008152;GO:0022414;GO:0065007;GO:0043226;GO:0005488;GO:0030528
PF14_0529	812111	GO:0008152;GO:0051234;GO:0032991;GO:0044464	RABGEF1	27342	GO:0008152;GO:0009987;GO:0051234;GO:0005488
PF11_0145	810692	GO:0008152;GO:0003824	GLO1	2739	GO:0008152;GO:0065007;GO:0044464;GO:0003824;GO:0005488
PF10_0368	810525	GO:0009987;GO:0032991;GO:0003774;GO:0003824;GO:0005488	BIN1	274	GO:0009987;GO:0032501;GO:0065007;GO:0043226;GO:0044464;GO:0005488
PF14_0323	811905	GO:0005488	GLP1R	2740	GO:0009987;GO:0050896;GO:0065007;GO:0044464;GO:0060089
PFL0660w	811185	GO:0009987;GO:0032991;GO:0003774	GLUD1	2746	GO:0008152;GO:0009987;GO:0043226;GO:0003824;GO:0005488
PFL0660w	811185	GO:0009987;GO:0032991;GO:0003774	GLUL	2752	GO:0008152;GO:0065007;GO:0003824
PF11_0096	810647	GO:0008152;GO:0032991;GO:0003824;GO:0005488	GMFB	2764	GO:0008152;GO:0009987;GO:0032502;GO:0044464;GO:0005488;GO:0030234;GO:0060089
PFL2015w	811455	GO:0043226;GO:0044464	GNA15	2769	GO:0008152;GO:0009987;GO:0065007;GO:0044464;GO:0003824;GO:0005488;GO:0060089
PFL2015w	811455	GO:0043226;GO:0044464	GNAI2	2771	GO:0009987;GO:0065007;GO:0003824;GO:0005488;GO:0060089
PFL2015w	811455	GO:0043226;GO:0044464	GNAQ	2776	GO:0008152;GO:0009987;GO:0032501;GO:0032502;GO:0065007;GO:0044464;GO:0003824;GO:0005488;GO:0060089
PFL2015w	811455	GO:0043226;GO:0044464	GNAS	2778	GO:0008152;GO:0009987;GO:0022414;GO:0032501;GO:0050896;GO:0051234;GO:0065007;GO:0044464;GO:0003824;GO:0005488;GO:0060089
PF14_0127	811708	GO:0008152;GO:0003824	GNAZ	2781	GO:0009987;GO:0031975;GO:0043226;GO:0044464;GO:0003824;GO:0005488;GO:0060089
PFL1500w	811352	GO:0009987;GO:0051234;GO:0003824;GO:0005488	GOLGA2	2801	GO:0043226;GO:0005488
PF14_0414	811996	GO:0009987;GO:0044422;GO:0044464	GOLGA2	2801	GO:0043226;GO:0005488
PFE0625w	812940	GO:0009987;GO:0051234;GO:0005488	GOLGA2	2801	GO:0043226;GO:0005488
PF10_0337	810494	GO:0009987;GO:0051234;GO:0005488	GOLGA4	2803	GO:0051234;GO:0044464
PF10_0165	810323	GO:0008152;GO:0032991;GO:0043226;GO:0003824;GO:0005488	SFN	2810	GO:0009987;GO:0032502;GO:0065007;GO:0044421;GO:0044464;GO:0005488;GO:0030234
PF10_0299	810456	GO:0008152;GO:0003824	GP1BA	2811	GO:0009987;GO:0065007;GO:0044464;GO:0005488;GO:0060089
PF11_0096	810647	GO:0008152;GO:0032991;GO:0003824;GO:0005488	GPI	2821	GO:0002376;GO:0008152;GO:0032501;GO:0032502;GO:0044421;GO:0003824;GO:0005488
PFE0845c	812984	GO:0008152;GO:0032991;GO:0044464;GO:0005198;GO:0005488	NPBWR1	2831	GO:0009987;GO:0065007;GO:0044464;GO:0005488;GO:0060089
PF11_0087	810638	GO:0008152;GO:0043226;GO:0003824;GO:0005488	C17orf28	283987	GO:0044464
PFI0370c	813354	GO:0032991;GO:0030234	KIAA1267	284058	GO:0043226
PF14_0323	811905	GO:0005488	GRK4	2868	GO:0008152;GO:0009987;GO:0065007;GO:0003824;GO:0005488;GO:0060089
PF10_0153	810311	GO:0008152;GO:0050896;GO:0051234;GO:0043226;GO:0003824;GO:0005488	GRB2	2885	GO:0009987;GO:0044464;GO:0005488;GO:0060089
PF10_0272	810429	GO:0008152;GO:0032991;GO:0043226;GO:0044464;GO:0005198	GRB2	2885	GO:0009987;GO:0044464;GO:0005488;GO:0060089
PF10_0289	810446	GO:0008152;GO:0003824	GRB2	2885	GO:0009987;GO:0044464;GO:0005488;GO:0060089
PF10_0368	810525	GO:0009987;GO:0032991;GO:0003774;GO:0003824;GO:0005488	GRB2	2885	GO:0009987;GO:0044464;GO:0005488;GO:0060089
PF11_0416	810962	GO:0009987;GO:0032991;GO:0003774;GO:0005488	GRB2	2885	GO:0009987;GO:0044464;GO:0005488;GO:0060089
PF11_0438	810983	GO:0008152;GO:0032991;GO:0044464;GO:0005198	GRB2	2885	GO:0009987;GO:0044464;GO:0005488;GO:0060089
PF11_0486	811029	GO:0044464	GRB2	2885	GO:0009987;GO:0044464;GO:0005488;GO:0060089
PFL0110c	811075	GO:0051234;GO:0044464	GRB2	2885	GO:0009987;GO:0044464;GO:0005488;GO:0060089
PFL0585w	811170	GO:0008152;GO:0032991	GRB2	2885	GO:0009987;GO:0044464;GO:0005488;GO:0060089
PFL0660w	811185	GO:0009987;GO:0032991;GO:0003774	GRB2	2885	GO:0009987;GO:0044464;GO:0005488;GO:0060089
PFL1110c	811274	GO:0008152;GO:0032991;GO:0030234	GRB2	2885	GO:0009987;GO:0044464;GO:0005488;GO:0060089
PFL2215w	811495	GO:0009987;GO:0044422;GO:0005198;GO:0005488	GRB2	2885	GO:0009987;GO:0044464;GO:0005488;GO:0060089
PF14_0083	811585	GO:0008152;GO:0032991;GO:0043226;GO:0044464;GO:0005198	GRB2	2885	GO:0009987;GO:0044464;GO:0005488;GO:0060089
PF14_0141	811722	GO:0008152;GO:0032991;GO:0044464;GO:0005198	GRB2	2885	GO:0009987;GO:0044464;GO:0005488;GO:0060089
PF14_0436	812018	GO:0003824;GO:0005488	GRB2	2885	GO:0009987;GO:0044464;GO:0005488;GO:0060089
PF14_0486	812068	GO:0008152;GO:0005488	GRB2	2885	GO:0009987;GO:0044464;GO:0005488;GO:0060089
PF14_0627	812209	GO:0008152;GO:0032991;GO:0044464;GO:0005198;GO:0005488	GRB2	2885	GO:0009987;GO:0044464;GO:0005488;GO:0060089
PFB0795w	812757	GO:0008152;GO:0032991;GO:0043226;GO:0003824;GO:0005215;GO:0005488	GRB2	2885	GO:0009987;GO:0044464;GO:0005488;GO:0060089
PFE0350c	812881	GO:0008152;GO:0032991;GO:0044464;GO:0005198;GO:0005488	GRB2	2885	GO:0009987;GO:0044464;GO:0005488;GO:0060089
PFE0185c	812922	GO:0008152;GO:0032991;GO:0044464;GO:0005198	GRB2	2885	GO:0009987;GO:0044464;GO:0005488;GO:0060089
PFE0850c	812985	GO:0008152;GO:0032991;GO:0044464;GO:0005198	GRB2	2885	GO:0009987;GO:0044464;GO:0005488;GO:0060089
PFE1005w	813016	GO:0008152;GO:0032991;GO:0044464;GO:0005198;GO:0005488	GRB2	2885	GO:0009987;GO:0044464;GO:0005488;GO:0060089
PFI1020c	813484	GO:0008152;GO:0003824	GRB2	2885	GO:0009987;GO:0044464;GO:0005488;GO:0060089
MAL13P1.209	813765	GO:0008152;GO:0032991;GO:0044464;GO:0005198	GRB2	2885	GO:0009987;GO:0044464;GO:0005488;GO:0060089
PF13_0121	814092	GO:0008152;GO:0032991;GO:0043226;GO:0003824	GRB2	2885	GO:0009987;GO:0044464;GO:0005488;GO:0060089
PF13_0330	814290	GO:0043226;GO:0003824;GO:0005488	GRB2	2885	GO:0009987;GO:0044464;GO:0005488;GO:0060089
PF14_0323	811905	GO:0005488	GRB7	2886	GO:0009987;GO:0060089
PF11_0396	810942	GO:0008152;GO:0050896;GO:0003824	GRIA3	2892	GO:0009987;GO:0051234;GO:0044464;GO:0005215;GO:0005488;GO:0060089
PFB0815w	812762	GO:0008152;GO:0009987;GO:0044464;GO:0003824;GO:0005488	GRIA4	2893	GO:0009987;GO:0051234;GO:0044464;GO:0005215;GO:0060089
PF14_0655	812237	GO:0065007;GO:0032991;GO:0003824;GO:0005488	TRIB2	28951	GO:0008152;GO:0065007;GO:0044464;GO:0003824;GO:0005488;GO:0030234
PF13_0178	814148	GO:0009987;GO:0005488	GIT1	28964	GO:0065007;GO:0003824;GO:0005488;GO:0030234;GO:0060089
PF14_0323	811905	GO:0005488	GRIN1	2902	GO:0009987;GO:0050896;GO:0051234;GO:0065007;GO:0032991;GO:0044464;GO:0005215;GO:0005488;GO:0060089
PFB0150c	812626	GO:0008152;GO:0051704;GO:0003824;GO:0005488	GRIN1	2902	GO:0009987;GO:0050896;GO:0051234;GO:0065007;GO:0032991;GO:0044464;GO:0005215;GO:0005488;GO:0060089
PFB0815w	812762	GO:0008152;GO:0009987;GO:0044464;GO:0003824;GO:0005488	GRIN1	2902	GO:0009987;GO:0050896;GO:0051234;GO:0065007;GO:0032991;GO:0044464;GO:0005215;GO:0005488;GO:0060089
PFB0815w	812762	GO:0008152;GO:0009987;GO:0044464;GO:0003824;GO:0005488	GRIN2A	2903	GO:0009987;GO:0050896;GO:0051234;GO:0044464;GO:0005215;GO:0005488;GO:0060089
PFB0815w	812762	GO:0008152;GO:0009987;GO:0044464;GO:0003824;GO:0005488	GRIN2B	2904	GO:0009987;GO:0050896;GO:0051234;GO:0044464;GO:0005215;GO:0005488;GO:0060089
PFB0150c	812626	GO:0008152;GO:0051704;GO:0003824;GO:0005488	GRIN2D	2906	GO:0009987;GO:0051234;GO:0044464;GO:0005215;GO:0005488;GO:0060089
PF10_0289	810446	GO:0008152;GO:0003824	NR3C1	2908	GO:0008152;GO:0009987;GO:0022414;GO:0050896;GO:0065007;GO:0043226;GO:0044464;GO:0005488;GO:0060089
PF14_0294	811876	GO:0008152;GO:0009987;GO:0003824;GO:0005488	NR3C1	2908	GO:0008152;GO:0009987;GO:0022414;GO:0050896;GO:0065007;GO:0043226;GO:0044464;GO:0005488;GO:0060089
PF14_0323	811905	GO:0005488	NR3C1	2908	GO:0008152;GO:0009987;GO:0022414;GO:0050896;GO:0065007;GO:0043226;GO:0044464;GO:0005488;GO:0060089
PF14_0399	811981	GO:0008152;GO:0009987;GO:0051234;GO:0003824;GO:0005488	SLC25A4	291	GO:0008152;GO:0009987;GO:0051234;GO:0043226;GO:0044464;GO:0005215
PFL1110c	811274	GO:0008152;GO:0032991;GO:0030234	PYCARD	29108	GO:0008152;GO:0009987;GO:0050896;GO:0065007;GO:0044464;GO:0003824;GO:0005488;GO:0030234
PF14_0124	811705	GO:0009987;GO:0044422;GO:0003774;GO:0005198;GO:0005488	FHOD1	29109	GO:0009987;GO:0043226;GO:0044464;GO:0005488
PFF0430w	3885910	GO:0008152;GO:0005488	TBK1	29110	GO:0008152;GO:0009987;GO:0050896;GO:0065007;GO:0003824;GO:0005488;GO:0060089
PF10_0068	810226	GO:0005488	TBK1	29110	GO:0008152;GO:0009987;GO:0050896;GO:0065007;GO:0003824;GO:0005488;GO:0060089
PF11_0331	810878	GO:0008152;GO:0009987;GO:0032991;GO:0005488	TBK1	29110	GO:0008152;GO:0009987;GO:0050896;GO:0065007;GO:0003824;GO:0005488;GO:0060089
PF11_0351	810898	GO:0050896;GO:0005488	TBK1	29110	GO:0008152;GO:0009987;GO:0050896;GO:0065007;GO:0003824;GO:0005488;GO:0060089
PF14_0083	811585	GO:0008152;GO:0032991;GO:0043226;GO:0044464;GO:0005198	TBK1	29110	GO:0008152;GO:0009987;GO:0050896;GO:0065007;GO:0003824;GO:0005488;GO:0060089
PFB0795w	812757	GO:0008152;GO:0032991;GO:0043226;GO:0003824;GO:0005215;GO:0005488	TBK1	29110	GO:0008152;GO:0009987;GO:0050896;GO:0065007;GO:0003824;GO:0005488;GO:0060089
PFI0180w	813316	GO:0008152;GO:0009987;GO:0032991;GO:0044422;GO:0003824;GO:0005488	TBK1	29110	GO:0008152;GO:0009987;GO:0050896;GO:0065007;GO:0003824;GO:0005488;GO:0060089
MAL13P1.283	813845	GO:0008152;GO:0032991;GO:0003824;GO:0005488	TBK1	29110	GO:0008152;GO:0009987;GO:0050896;GO:0065007;GO:0003824;GO:0005488;GO:0060089
PF13_0330	814290	GO:0043226;GO:0003824;GO:0005488	TBK1	29110	GO:0008152;GO:0009987;GO:0050896;GO:0065007;GO:0003824;GO:0005488;GO:0060089
PF14_0323	811905	GO:0005488	GRM3	2913	GO:0009987;GO:0065007;GO:0044464;GO:0015457;GO:0060089
PF14_0323	811905	GO:0005488	GRM4	2914	GO:0009987;GO:0050896;GO:0065007;GO:0043226;GO:0044464;GO:0060089
PF14_0323	811905	GO:0005488	GRM5	2915	GO:0009987;GO:0050896;GO:0044464;GO:0005488;GO:0060089
PF14_0323	811905	GO:0005488	GRM7	2917	GO:0009987;GO:0032501;GO:0050896;GO:0065007;GO:0044464;GO:0005488;GO:0060089
PFD1050w	812459	GO:0008152;GO:0009987;GO:0032991;GO:0044422;GO:0003824;GO:0005488	GRM7	2917	GO:0009987;GO:0032501;GO:0050896;GO:0065007;GO:0044464;GO:0005488;GO:0060089
PFI0180w	813316	GO:0008152;GO:0009987;GO:0032991;GO:0044422;GO:0003824;GO:0005488	GRM7	2917	GO:0009987;GO:0032501;GO:0050896;GO:0065007;GO:0044464;GO:0005488;GO:0060089
PF13_0262	814227	GO:0008152;GO:0044464;GO:0003824;GO:0005488	SLC25A6	293	GO:0032502;GO:0051234;GO:0032991;GO:0043226;GO:0044464;GO:0005215;GO:0005488
PF14_0124	811705	GO:0009987;GO:0044422;GO:0003774;GO:0005198;GO:0005488	GSN	2934	GO:0009987;GO:0051234;GO:0043226;GO:0044464;GO:0005488
PF11_0245	810792	GO:0008152;GO:0032991;GO:0005488	GSPT1	2935	GO:0008152;GO:0009987;GO:0044464;GO:0003824;GO:0005488
PF14_0486	812068	GO:0008152;GO:0005488	GSPT1	2935	GO:0008152;GO:0009987;GO:0044464;GO:0003824;GO:0005488
PF14_0192	811773	GO:0008152;GO:0044464;GO:0003824;GO:0005488	GSR	2936	GO:0008152;GO:0009987;GO:0043226;GO:0044464;GO:0003824;GO:0005488
PF14_0187	811768	GO:0003824	GSTA3	2940	GO:0050896;GO:0003824
PF14_0661	812243	GO:0005488	GSTP1	2950	GO:0032502;GO:0065007;GO:0044464;GO:0003824;GO:0005488
PF11_0096	810647	GO:0008152;GO:0032991;GO:0003824;GO:0005488	GTF2A1	2957	GO:0008152;GO:0009987;GO:0065007;GO:0032991;GO:0043226;GO:0005488;GO:0030528
PFL2345c	811521	GO:0008152;GO:0032991;GO:0043226;GO:0044464;GO:0003824;GO:0005488	GTF2B	2959	GO:0008152;GO:0009987;GO:0065007;GO:0032991;GO:0043226;GO:0005488;GO:0030528
PF13_0063	814041	GO:0008152;GO:0032991;GO:0043226;GO:0044464;GO:0003824;GO:0005488	GTF2B	2959	GO:0008152;GO:0009987;GO:0065007;GO:0032991;GO:0043226;GO:0005488;GO:0030528
PFE0795c	812973	GO:0003824	GTF2F1	2962	GO:0008152;GO:0009987;GO:0065007;GO:0032991;GO:0043226;GO:0003824;GO:0005488;GO:0030528
PF13_0063	814041	GO:0008152;GO:0032991;GO:0043226;GO:0044464;GO:0003824;GO:0005488	GTF2F1	2962	GO:0008152;GO:0009987;GO:0065007;GO:0032991;GO:0043226;GO:0003824;GO:0005488;GO:0030528
PF13_0341	814300	GO:0008152;GO:0044422;GO:0003824;GO:0005488	GTF2F2	2963	GO:0008152;GO:0009987;GO:0065007;GO:0032991;GO:0043226;GO:0003824;GO:0005488;GO:0030528
PFL0075w	811068	GO:0051234;GO:0032991;GO:0005488	GTF2H1	2965	GO:0008152;GO:0009987;GO:0065007;GO:0032991;GO:0043226;GO:0003824;GO:0030528
PFI1650w	813610	GO:0008152;GO:0043226;GO:0003824;GO:0005488	GTF2H1	2965	GO:0008152;GO:0009987;GO:0065007;GO:0032991;GO:0043226;GO:0003824;GO:0030528
PF13_0063	814041	GO:0008152;GO:0032991;GO:0043226;GO:0044464;GO:0003824;GO:0005488	GTF2H1	2965	GO:0008152;GO:0009987;GO:0065007;GO:0032991;GO:0043226;GO:0003824;GO:0030528
PF14_0346	811928	GO:0008152;GO:0032991;GO:0003824;GO:0005488;GO:0030234	GTF2I	2969	GO:0008152;GO:0009987;GO:0065007;GO:0043226;GO:0005488;GO:0030528
PF11_0096	810647	GO:0008152;GO:0032991;GO:0003824;GO:0005488	BRF1	2972	GO:0008152;GO:0009987;GO:0065007;GO:0032991;GO:0043226;GO:0005488;GO:0030528
PF11_0250	810797	GO:0008152;GO:0009987;GO:0032991;GO:0043226;GO:0044464;GO:0005198	GTF3C1	2975	GO:0008152;GO:0009987;GO:0032991;GO:0043226;GO:0005215;GO:0005488;GO:0030528
PFI1260c	813532	GO:0008152;GO:0043226;GO:0003824	SENP1	29843	GO:0008152;GO:0043226;GO:0003824
PF14_0323	811905	GO:0005488	STRN4	29888	GO:0009987;GO:0044464;GO:0005488
PFB0445c	812689	GO:0003824;GO:0005488	STRN4	29888	GO:0009987;GO:0044464;GO:0005488
MAL13P1.343	813911	GO:0008152;GO:0032991	RBM15B	29890	GO:0065007;GO:0043226;GO:0005488
PF14_0486	812068	GO:0008152;GO:0005488	EEF2K	29904	GO:0008152;GO:0044464;GO:0003824;GO:0005488
PFE0300c	812901	GO:0008152;GO:0032991;GO:0044464;GO:0005198	DNMT3L	29947	GO:0000003;GO:0008152;GO:0032502;GO:0043226;GO:0044422;GO:0044464;GO:0005488;GO:0030234;GO:0030528
PFI1260c	813532	GO:0008152;GO:0043226;GO:0003824	DNMT3L	29947	GO:0000003;GO:0008152;GO:0032502;GO:0043226;GO:0044422;GO:0044464;GO:0005488;GO:0030234;GO:0030528
PF14_0323	811905	GO:0005488	STRN3	29966	GO:0009987;GO:0043226;GO:0044464;GO:0005488
PF11_0096	810647	GO:0008152;GO:0032991;GO:0003824;GO:0005488	GYS1	2997	GO:0008152;GO:0032502;GO:0003824;GO:0005488
PF11_0370	810917	GO:0044464	UBQLN1	29979	GO:0008152;GO:0032991;GO:0043226;GO:0044464;GO:0005488
PF14_0632	812214	GO:0008152;GO:0009987;GO:0032991;GO:0003824	UBQLN1	29979	GO:0008152;GO:0032991;GO:0043226;GO:0044464;GO:0005488
PF11_0270	810817	GO:0008152;GO:0043226;GO:0003824;GO:0005488	HARS	3035	GO:0008152;GO:0044464;GO:0003824;GO:0005488
PF14_0142	811723	GO:0008152;GO:0003824	HCFC1	3054	GO:0008152;GO:0009987;GO:0022414;GO:0065007;GO:0043226;GO:0044464;GO:0005488
PFI1260c	813532	GO:0008152;GO:0043226;GO:0003824	HCFC1	3054	GO:0008152;GO:0009987;GO:0022414;GO:0065007;GO:0043226;GO:0044464;GO:0005488
PF10_0368	810525	GO:0009987;GO:0032991;GO:0003774;GO:0003824;GO:0005488	HCK	3055	GO:0008152;GO:0009987;GO:0032502;GO:0044464;GO:0003824;GO:0005488
PF11_0096	810647	GO:0008152;GO:0032991;GO:0003824;GO:0005488	HCLS1	3059	GO:0009987;GO:0050896;GO:0065007;GO:0043226;GO:0044422;GO:0044464;GO:0005488
PF14_0124	811705	GO:0009987;GO:0044422;GO:0003774;GO:0005198;GO:0005488	HCLS1	3059	GO:0009987;GO:0050896;GO:0065007;GO:0043226;GO:0044422;GO:0044464;GO:0005488
PFE0175c	812923	GO:0032991;GO:0005488	HCLS1	3059	GO:0009987;GO:0050896;GO:0065007;GO:0043226;GO:0044422;GO:0044464;GO:0005488
PF13_0301	814264	GO:0008152;GO:0003824	HD	3064	GO:0032502;GO:0050896;GO:0051704;GO:0065007;GO:0043226;GO:0044464;GO:0005488
PF11_0096	810647	GO:0008152;GO:0032991;GO:0003824;GO:0005488	HDAC1	3065	GO:0008152;GO:0065007;GO:0032991;GO:0043226;GO:0044464;GO:0003824;GO:0005488
PF14_0316	811898	GO:0008152;GO:0043226;GO:0005488	HDAC1	3065	GO:0008152;GO:0065007;GO:0032991;GO:0043226;GO:0044464;GO:0003824;GO:0005488
PFI1260c	813532	GO:0008152;GO:0043226;GO:0003824	HDAC1	3065	GO:0008152;GO:0065007;GO:0032991;GO:0043226;GO:0044464;GO:0003824;GO:0005488
PF13_0330	814290	GO:0043226;GO:0003824;GO:0005488	HDAC1	3065	GO:0008152;GO:0065007;GO:0032991;GO:0043226;GO:0044464;GO:0003824;GO:0005488
PF11_0096	810647	GO:0008152;GO:0032991;GO:0003824;GO:0005488	HDAC2	3066	GO:0008152;GO:0065007;GO:0032991;GO:0043226;GO:0044422;GO:0044464;GO:0003824;GO:0005488
PF14_0316	811898	GO:0008152;GO:0043226;GO:0005488	HDAC2	3066	GO:0008152;GO:0065007;GO:0032991;GO:0043226;GO:0044422;GO:0044464;GO:0003824;GO:0005488
PFI1260c	813532	GO:0008152;GO:0043226;GO:0003824	HDAC2	3066	GO:0008152;GO:0065007;GO:0032991;GO:0043226;GO:0044422;GO:0044464;GO:0003824;GO:0005488
PF10_0360	810517	GO:0044464	ZNRD1	30834	GO:0008152;GO:0065007;GO:0043226;GO:0003824;GO:0005488;GO:0030528
PFF0860c	3885797	GO:0008152;GO:0009987;GO:0032991;GO:0043226;GO:0005488	DNTTIP2	30836	GO:0060089
PFD1050w	812459	GO:0008152;GO:0009987;GO:0032991;GO:0044422;GO:0003824;GO:0005488	SOCS7	30837	GO:0008152;GO:0009987;GO:0065007;GO:0005488
PF13_0062	814040	GO:0051234;GO:0032991;GO:0044464	EHD2	30846	GO:0009987;GO:0043226;GO:0044464;GO:0003824;GO:0005488
PFE0765w	812967	GO:0003824	PIK3R4	30849	GO:0008152;GO:0003824;GO:0005488
PFI1260c	813532	GO:0008152;GO:0043226;GO:0003824	HIC1	3090	GO:0008152;GO:0009987;GO:0032501;GO:0065007;GO:0043226;GO:0044464;GO:0005488
PFI1105w	813501	GO:0008152;GO:0003824	HIF1A	3091	GO:0009987;GO:0032502;GO:0050896;GO:0065007;GO:0043226;GO:0044464;GO:0005488;GO:0060089
PFI1260c	813532	GO:0008152;GO:0043226;GO:0003824	HIF1A	3091	GO:0009987;GO:0032502;GO:0050896;GO:0065007;GO:0043226;GO:0044464;GO:0005488;GO:0060089
MAL13P1.270	813832	GO:0008152;GO:0032991;GO:0003824	HIF1A	3091	GO:0009987;GO:0032502;GO:0050896;GO:0065007;GO:0043226;GO:0044464;GO:0005488;GO:0060089
PF13_0178	814148	GO:0009987;GO:0005488	HIP1	3092	GO:0009987;GO:0065007;GO:0043226;GO:0044464;GO:0005198;GO:0005488
PF13_0301	814264	GO:0008152;GO:0003824	HIP2	3093	GO:0008152;GO:0065007;GO:0043226;GO:0003824;GO:0005488
PFE0625w	812940	GO:0009987;GO:0051234;GO:0005488	HIVEP1	3096	GO:0008152;GO:0065007;GO:0043226;GO:0044464;GO:0005488
PF10_0155	810313	GO:0008152;GO:0032991;GO:0003824	HK1	3098	GO:0008152;GO:0044464;GO:0003824;GO:0005488
PF11_0096	810647	GO:0008152;GO:0032991;GO:0003824;GO:0005488	ACACA	31	GO:0008152;GO:0003824;GO:0005488
PFL1110c	811274	GO:0008152;GO:0032991;GO:0030234	HLA-A	3105	GO:0002376;GO:0032991;GO:0044464;GO:0005488;GO:0060089
PF10_0155	810313	GO:0008152;GO:0032991;GO:0003824	ANXA11	311	GO:0002376;GO:0031975;GO:0043226;GO:0044422;GO:0044464;GO:0005488
PF14_0127	811708	GO:0008152;GO:0003824	ANXA13	312	GO:0009987;GO:0044464;GO:0005488
PF11_0096	810647	GO:0008152;GO:0032991;GO:0003824;GO:0005488	HMGA1	3159	GO:0008152;GO:0009987;GO:0065007;GO:0032991;GO:0043226;GO:0044422;GO:0005488
PF14_0323	811905	GO:0005488	HMMR	3161	GO:0009987;GO:0005488
PF11_0096	810647	GO:0008152;GO:0032991;GO:0003824;GO:0005488	HMOX2	3163	GO:0008152;GO:0043226;GO:0044464;GO:0003824;GO:0005488
PFD0420c	812356	GO:0008152;GO:0003824;GO:0005488	HNRPA1	3178	GO:0008152;GO:0051234;GO:0032991;GO:0043226;GO:0044422;GO:0044464;GO:0005488
PF11_0096	810647	GO:0008152;GO:0032991;GO:0003824;GO:0005488	HNRPA2B1	3181	GO:0008152;GO:0032991;GO:0043226;GO:0005488
MAL13P1.338	813905	GO:0008152;GO:0032991;GO:0005488	HNRPA2B1	3181	GO:0008152;GO:0032991;GO:0043226;GO:0005488
PF11_0096	810647	GO:0008152;GO:0032991;GO:0003824;GO:0005488	HNRPC	3183	GO:0008152;GO:0032991;GO:0043226;GO:0005488
PF13_0062	814040	GO:0051234;GO:0032991;GO:0044464	HNRPC	3183	GO:0008152;GO:0032991;GO:0043226;GO:0005488
PF14_0411	811993	GO:0008152;GO:0032991;GO:0043226	HNRPD	3184	GO:0008152;GO:0065007;GO:0032991;GO:0043226;GO:0044422;GO:0044464;GO:0005488;GO:0030528
PF10_0068	810226	GO:0005488	HNRPF	3185	GO:0008152;GO:0065007;GO:0032991;GO:0043226;GO:0005488
PFL1520w	811356	GO:0008152;GO:0009987;GO:0032991;GO:0003824;GO:0005488	HNRPF	3185	GO:0008152;GO:0065007;GO:0032991;GO:0043226;GO:0005488
PF10_0272	810429	GO:0008152;GO:0032991;GO:0043226;GO:0044464;GO:0005198	HNRPK	3190	GO:0008152;GO:0009987;GO:0032991;GO:0043226;GO:0044422;GO:0044464;GO:0005488
PFE1085w	813032	GO:0003824;GO:0005488	HNRPK	3190	GO:0008152;GO:0009987;GO:0032991;GO:0043226;GO:0044422;GO:0044464;GO:0005488
PF13_0318	814280	GO:0005488	HNRPK	3190	GO:0008152;GO:0009987;GO:0032991;GO:0043226;GO:0044422;GO:0044464;GO:0005488
PF14_0127	811708	GO:0008152;GO:0003824	HPCA	3208	GO:0005488
PF11_0096	810647	GO:0008152;GO:0032991;GO:0003824;GO:0005488	HOXB7	3217	GO:0032501;GO:0065007;GO:0043226;GO:0005488
PF11_0377	810923	GO:0008152;GO:0003824;GO:0005488	APC	324	GO:0008152;GO:0009987;GO:0032502;GO:0043226;GO:0044464;GO:0005488
PF11_0313	810860	GO:0008152;GO:0009987;GO:0032991;GO:0043226;GO:0044464;GO:0005198	HPCAL1	3241	GO:0005488
PF10_0121	810279	GO:0008152;GO:0044464;GO:0003824	HPRT1	3251	GO:0008152;GO:0009987;GO:0032502;GO:0050896;GO:0065007;GO:0044464;GO:0003824;GO:0005488
PF11_0483	811026	GO:0008152;GO:0032991;GO:0044464;GO:0003824;GO:0005488	HRAS	3265	GO:0009987;GO:0032502;GO:0050896;GO:0044464;GO:0005488
PFL2015w	811455	GO:0043226;GO:0044464	HRAS	3265	GO:0009987;GO:0032502;GO:0050896;GO:0044464;GO:0005488
PF14_0068	811650	GO:0008152;GO:0032991;GO:0043226;GO:0005488	PRMT1	3276	GO:0008152;GO:0009987;GO:0032502;GO:0050896;GO:0043226;GO:0044464;GO:0003824;GO:0005488
PF14_0242	811824	GO:0003824	PRMT1	3276	GO:0008152;GO:0009987;GO:0032502;GO:0050896;GO:0043226;GO:0044464;GO:0003824;GO:0005488
MAL13P1.338	813905	GO:0008152;GO:0032991;GO:0005488	PRMT1	3276	GO:0008152;GO:0009987;GO:0032502;GO:0050896;GO:0043226;GO:0044464;GO:0003824;GO:0005488
PF10_0275	810432	GO:0008152;GO:0043226;GO:0044464;GO:0003824	APEX1	328	GO:0008152;GO:0065007;GO:0032991;GO:0043226;GO:0044464;GO:0003824;GO:0005488
PF11_0096	810647	GO:0008152;GO:0032991;GO:0003824;GO:0005488	APEX1	328	GO:0008152;GO:0065007;GO:0032991;GO:0043226;GO:0044464;GO:0003824;GO:0005488
PF14_0328	811910	GO:0051234;GO:0032991;GO:0044464;GO:0005215	APEX1	328	GO:0008152;GO:0065007;GO:0032991;GO:0043226;GO:0044464;GO:0003824;GO:0005488
PFD0420c	812356	GO:0008152;GO:0003824;GO:0005488	APEX1	328	GO:0008152;GO:0065007;GO:0032991;GO:0043226;GO:0044464;GO:0003824;GO:0005488
PFI1260c	813532	GO:0008152;GO:0043226;GO:0003824	APEX1	328	GO:0008152;GO:0065007;GO:0032991;GO:0043226;GO:0044464;GO:0003824;GO:0005488
PF11_0245	810792	GO:0008152;GO:0032991;GO:0005488	BIRC2	329	GO:0009987;GO:0065007;GO:0044464;GO:0005488;GO:0060089
PF10_0155	810313	GO:0008152;GO:0032991;GO:0003824	HSF1	3297	GO:0000003;GO:0008152;GO:0050896;GO:0065007;GO:0043226;GO:0044464;GO:0005488
PF11_0096	810647	GO:0008152;GO:0032991;GO:0003824;GO:0005488	HSF1	3297	GO:0000003;GO:0008152;GO:0050896;GO:0065007;GO:0043226;GO:0044464;GO:0005488
PFB0815w	812762	GO:0008152;GO:0009987;GO:0044464;GO:0003824;GO:0005488	HSF1	3297	GO:0000003;GO:0008152;GO:0050896;GO:0065007;GO:0043226;GO:0044464;GO:0005488
PF11_0245	810792	GO:0008152;GO:0032991;GO:0005488	BIRC3	330	GO:0009987;GO:0065007;GO:0043226;GO:0044464;GO:0003824;GO:0005488
PFE1020w	813019	GO:0008152;GO:0032991;GO:0043226	DNAJA1	3301	GO:0008152;GO:0050896;GO:0005488
PFL2015w	811455	GO:0043226;GO:0044464	HSPA1A	3303	GO:0008152;GO:0050896;GO:0005488
PFD0660w	812576	GO:0008152;GO:0003824	HSPA1B	3304	GO:0008152;GO:0050896;GO:0065007;GO:0043226;GO:0044464;GO:0005488
PFI0370c	813354	GO:0032991;GO:0030234	HSPA5	3309	GO:0050896;GO:0065007;GO:0031974;GO:0032991;GO:0043226;GO:0044464;GO:0005488;GO:0030234
PF11_0245	810792	GO:0008152;GO:0032991;GO:0005488	BIRC4	331	GO:0032502;GO:0065007;GO:0044464;GO:0005488;GO:0030234
PFL0585w	811170	GO:0008152;GO:0032991	HSPA8	3312	GO:0008152;GO:0050896;GO:0043226;GO:0044464;GO:0003824;GO:0005488
PFL0660w	811185	GO:0009987;GO:0032991;GO:0003774	HSPA8	3312	GO:0008152;GO:0050896;GO:0043226;GO:0044464;GO:0003824;GO:0005488
PF14_0359	811941	GO:0008152;GO:0005488	HSPA8	3312	GO:0008152;GO:0050896;GO:0043226;GO:0044464;GO:0003824;GO:0005488
PF14_0425	812007	GO:0008152;GO:0003824	HSPA8	3312	GO:0008152;GO:0050896;GO:0043226;GO:0044464;GO:0003824;GO:0005488
PF11_0096	810647	GO:0008152;GO:0032991;GO:0003824;GO:0005488	HSP90AA1	3320	GO:0008152;GO:0009987;GO:0050896;GO:0051234;GO:0065007;GO:0044464;GO:0005488;GO:0030234
PF14_0323	811905	GO:0005488	HSP90AA1	3320	GO:0008152;GO:0009987;GO:0050896;GO:0051234;GO:0065007;GO:0044464;GO:0005488;GO:0030234
PF14_0656	812238	GO:0008152;GO:0043226;GO:0005488	HSP90AA1	3320	GO:0008152;GO:0009987;GO:0050896;GO:0051234;GO:0065007;GO:0044464;GO:0005488;GO:0030234
PF10_0111	810269	GO:0008152;GO:0032991;GO:0003824	HSP90AB1	3326	GO:0008152;GO:0050896;GO:0065007;GO:0044464;GO:0005488;GO:0030234
PF11_0313	810860	GO:0008152;GO:0009987;GO:0032991;GO:0043226;GO:0044464;GO:0005198	HSP90AB1	3326	GO:0008152;GO:0050896;GO:0065007;GO:0044464;GO:0005488;GO:0030234
PF11_0331	810878	GO:0008152;GO:0009987;GO:0032991;GO:0005488	HSP90AB1	3326	GO:0008152;GO:0050896;GO:0065007;GO:0044464;GO:0005488;GO:0030234
PF14_0486	812068	GO:0008152;GO:0005488	HSP90AB1	3326	GO:0008152;GO:0050896;GO:0065007;GO:0044464;GO:0005488;GO:0030234
PF14_0632	812214	GO:0008152;GO:0009987;GO:0032991;GO:0003824	HSP90AB1	3326	GO:0008152;GO:0050896;GO:0065007;GO:0044464;GO:0005488;GO:0030234
PFI1105w	813501	GO:0008152;GO:0003824	HSP90AB1	3326	GO:0008152;GO:0050896;GO:0065007;GO:0044464;GO:0005488;GO:0030234
PF13_0228	814195	GO:0008152;GO:0032991;GO:0044464;GO:0005198	HSP90AB1	3326	GO:0008152;GO:0050896;GO:0065007;GO:0044464;GO:0005488;GO:0030234
PF13_0354	814313	GO:0008152;GO:0043226;GO:0003824;GO:0005488	HSP90AB1	3326	GO:0008152;GO:0050896;GO:0065007;GO:0044464;GO:0005488;GO:0030234
PF10_0153	810311	GO:0008152;GO:0050896;GO:0051234;GO:0043226;GO:0003824;GO:0005488	HSPD1	3329	GO:0008152;GO:0050896;GO:0051234;GO:0065007;GO:0043226;GO:0044464;GO:0005488
PF10_0153	810311	GO:0008152;GO:0050896;GO:0051234;GO:0043226;GO:0003824;GO:0005488	HSPE1	3336	GO:0008152;GO:0050896;GO:0065007;GO:0043226;GO:0005488
PFL2015w	811455	GO:0043226;GO:0044464	DNAJB1	3337	GO:0008152;GO:0050896;GO:0043226;GO:0005488
PFI1260c	813532	GO:0008152;GO:0043226;GO:0003824	HUS1	3364	GO:0008152;GO:0009987;GO:0032502;GO:0050896;GO:0065007;GO:0043226;GO:0003824;GO:0005488
PF14_0198	811779	GO:0008152;GO:0043226;GO:0003824;GO:0005488	IARS	3376	GO:0008152;GO:0044464;GO:0003824;GO:0005488
PF11_0164	810711	GO:0008152;GO:0003824;GO:0005488	APOB	338	GO:0008152;GO:0009987;GO:0032501;GO:0051234;GO:0043226;GO:0044421;GO:0044464;GO:0005215;GO:0005488
PFE0690c	812953	GO:0009987;GO:0051234;GO:0005488	IDH3B	3420	GO:0008152;GO:0043226;GO:0003824
PF11_0096	810647	GO:0008152;GO:0032991;GO:0003824;GO:0005488	IFI16	3428	GO:0002376;GO:0008152;GO:0009987;GO:0050896;GO:0065007;GO:0043226;GO:0044422;GO:0005488;GO:0030528
PF11_0096	810647	GO:0008152;GO:0032991;GO:0003824;GO:0005488	IGFBP3	3486	GO:0065007;GO:0005488;GO:0030234
PF14_0661	812243	GO:0005488	IGFBP5	3488	GO:0009987;GO:0065007;GO:0043226;GO:0005488
PFI1260c	813532	GO:0008152;GO:0043226;GO:0003824	RBPJ	3516	GO:0008152;GO:0009987;GO:0032502;GO:0050896;GO:0065007;GO:0043226;GO:0003824;GO:0005488;GO:0030528
PF14_0323	811905	GO:0005488	FAS	355	GO:0002376;GO:0008152;GO:0009987;GO:0032502;GO:0065007;GO:0044464;GO:0005488;GO:0060089
PF10_0084	810242	GO:0008152;GO:0009987;GO:0032991;GO:0044422;GO:0044464;GO:0003824;GO:0005198;GO:0005488	IKBKB	3551	GO:0002376;GO:0008152;GO:0065007;GO:0044464;GO:0003824;GO:0005488;GO:0030528
PF11_0351	810898	GO:0050896;GO:0005488	IKBKB	3551	GO:0002376;GO:0008152;GO:0065007;GO:0044464;GO:0003824;GO:0005488;GO:0030528
PFI0180w	813316	GO:0008152;GO:0009987;GO:0032991;GO:0044422;GO:0003824;GO:0005488	IKBKB	3551	GO:0002376;GO:0008152;GO:0065007;GO:0044464;GO:0003824;GO:0005488;GO:0030528
PF11_0096	810647	GO:0008152;GO:0032991;GO:0003824;GO:0005488	IL16	3603	GO:0002376;GO:0050896;GO:0044421;GO:0005488
PF11_0096	810647	GO:0008152;GO:0032991;GO:0003824;GO:0005488	AQP4	361	GO:0032501;GO:0032502;GO:0051234;GO:0044464;GO:0005215
PFI1260c	813532	GO:0008152;GO:0043226;GO:0003824	ING1	3621	GO:0009987;GO:0065007;GO:0043226;GO:0005488
PF14_0198	811779	GO:0008152;GO:0043226;GO:0003824;GO:0005488	INPP4A	3631	GO:0009987;GO:0003824
PF14_0323	811905	GO:0005488	INSR	3643	GO:0008152;GO:0009987;GO:0022414;GO:0032502;GO:0044464;GO:0003824;GO:0005488;GO:0060089
PFL0585w	811170	GO:0008152;GO:0032991	IRAK1	3654	GO:0008152;GO:0009987;GO:0065007;GO:0032991;GO:0003824;GO:0005488;GO:0030528;GO:0060089
PF11_0096	810647	GO:0008152;GO:0032991;GO:0003824;GO:0005488	IRF2	3660	GO:0002376;GO:0008152;GO:0009987;GO:0065007;GO:0043226;GO:0005488;GO:0030528
PF11_0164	810711	GO:0008152;GO:0003824;GO:0005488	IRF3	3661	GO:0008152;GO:0050896;GO:0065007;GO:0043226;GO:0044464;GO:0005488;GO:0030528
PF11_0087	810638	GO:0008152;GO:0043226;GO:0003824;GO:0005488	IRS1	3667	GO:0009987;GO:0043226;GO:0044464;GO:0005488;GO:0060089
PF11_0096	810647	GO:0008152;GO:0032991;GO:0003824;GO:0005488	IRS1	3667	GO:0009987;GO:0043226;GO:0044464;GO:0005488;GO:0060089
PFI1260c	813532	GO:0008152;GO:0043226;GO:0003824	AR	367	GO:0008152;GO:0009987;GO:0022414;GO:0032502;GO:0051234;GO:0065007;GO:0043226;GO:0044464;GO:0005488;GO:0060089
PF13_0179	814149	GO:0008152;GO:0003824;GO:0005488	AR	367	GO:0008152;GO:0009987;GO:0022414;GO:0032502;GO:0051234;GO:0065007;GO:0043226;GO:0044464;GO:0005488;GO:0060089
PF14_0124	811705	GO:0009987;GO:0044422;GO:0003774;GO:0005198;GO:0005488	ITGA2	3673	GO:0009987;GO:0032501;GO:0032502;GO:0032991;GO:0044464;GO:0005488;GO:0060089
PF14_0407	811989	GO:0044464	ITGB2	3689	GO:0009987;GO:0019735;GO:0032501;GO:0032502;GO:0050896;GO:0065007;GO:0032991;GO:0044464;GO:0005488;GO:0060089
PFB0150c	812626	GO:0008152;GO:0051704;GO:0003824;GO:0005488	ARAF	369	GO:0008152;GO:0009987;GO:0003824;GO:0005488;GO:0060089
PF13_0178	814148	GO:0009987;GO:0005488	ITGB4	3691	GO:0009987;GO:0032501;GO:0032991;GO:0044464;GO:0005488;GO:0060089
PF13_0061	814039	GO:0008152;GO:0032991;GO:0043226;GO:0044464;GO:0005215	ITIH2	3698	GO:0008152;GO:0030234
PF14_0124	811705	GO:0009987;GO:0044422;GO:0003774;GO:0005198;GO:0005488	ITPKA	3706	GO:0008152;GO:0009987;GO:0003824;GO:0005488
PF14_0323	811905	GO:0005488	ITPKA	3706	GO:0008152;GO:0009987;GO:0003824;GO:0005488
PFB0815w	812762	GO:0008152;GO:0009987;GO:0044464;GO:0003824;GO:0005488	ITPKA	3706	GO:0008152;GO:0009987;GO:0003824;GO:0005488
PF14_0323	811905	GO:0005488	ITPKB	3707	GO:0002376;GO:0009987;GO:0065007;GO:0003824;GO:0005488
PFI0370c	813354	GO:0032991;GO:0030234	ITPKB	3707	GO:0002376;GO:0009987;GO:0065007;GO:0003824;GO:0005488
PF14_0346	811928	GO:0008152;GO:0032991;GO:0003824;GO:0005488;GO:0030234	ITPR1	3708	GO:0009987;GO:0051234;GO:0043226;GO:0044464;GO:0005215;GO:0005488;GO:0060089
PFF0940c	3885942	GO:0008152;GO:0009987;GO:0044464;GO:0003824;GO:0005488	JAK2	3717	GO:0008152;GO:0009987;GO:0032502;GO:0043226;GO:0003824;GO:0005488
PF10_0068	810226	GO:0005488	JUN	3725	GO:0008152;GO:0009987;GO:0065007;GO:0032991;GO:0043226;GO:0005488;GO:0030528
PF11_0096	810647	GO:0008152;GO:0032991;GO:0003824;GO:0005488	JUN	3725	GO:0008152;GO:0009987;GO:0065007;GO:0032991;GO:0043226;GO:0005488;GO:0030528
PF14_0316	811898	GO:0008152;GO:0043226;GO:0005488	JUN	3725	GO:0008152;GO:0009987;GO:0065007;GO:0032991;GO:0043226;GO:0005488;GO:0030528
MAL13P1.120	813670	GO:0008152;GO:0043226;GO:0005488	JUN	3725	GO:0008152;GO:0009987;GO:0065007;GO:0032991;GO:0043226;GO:0005488;GO:0030528
PFF1150w	3885875	GO:0008152;GO:0003824;GO:0005488	JUNB	3726	GO:0008152;GO:0009987;GO:0065007;GO:0043226;GO:0044422;GO:0005488;GO:0030528
PF14_0407	811989	GO:0044464	TRIM23	373	GO:0008152;GO:0009987;GO:0043226;GO:0044464;GO:0003824;GO:0005488;GO:0030234
PF10_0155	810313	GO:0008152;GO:0032991;GO:0003824	KCNA4	3739	GO:0051234;GO:0032991;GO:0044464;GO:0005215;GO:0005488
PF10_0155	810313	GO:0008152;GO:0032991;GO:0003824	NDUFS7	374291	GO:0008152;GO:0043226;GO:0044464;GO:0003824;GO:0005488
PF11_0202	810749	GO:0051234;GO:0032991;GO:0044464	ARF1	375	GO:0009987;GO:0051234;GO:0044464;GO:0003824;GO:0005488;GO:0060089
PF14_0407	811989	GO:0044464	ARF1	375	GO:0009987;GO:0051234;GO:0044464;GO:0003824;GO:0005488;GO:0060089
PF14_0529	812111	GO:0008152;GO:0051234;GO:0032991;GO:0044464	ARF1	375	GO:0009987;GO:0051234;GO:0044464;GO:0003824;GO:0005488;GO:0060089
PFE1400c	813094	GO:0051234	ARF1	375	GO:0009987;GO:0051234;GO:0044464;GO:0003824;GO:0005488;GO:0060089
PF14_0323	811905	GO:0005488	KCNN2	3781	GO:0051234;GO:0044464;GO:0005215;GO:0005488
PF14_0323	811905	GO:0005488	KCNN4	3783	GO:0050896;GO:0051234;GO:0065007;GO:0032991;GO:0044464;GO:0005215;GO:0005488
PF14_0323	811905	GO:0005488	KCNQ2	3785	GO:0009987;GO:0032502;GO:0051234;GO:0032991;GO:0044464;GO:0005215;GO:0005488
PF14_0323	811905	GO:0005488	KCNQ3	3786	GO:0009987;GO:0051234;GO:0032991;GO:0044464;GO:0005215;GO:0005488
PF14_0359	811941	GO:0008152;GO:0005488	ARL4D	379	GO:0009987;GO:0051234;GO:0043226;GO:0044464;GO:0003824;GO:0005488
PF10_0368	810525	GO:0009987;GO:0032991;GO:0003774;GO:0003824;GO:0005488	KDR	3791	GO:0008152;GO:0009987;GO:0032501;GO:0032502;GO:0044464;GO:0003824;GO:0005488;GO:0060089
PFL2190c	811490	GO:0009987;GO:0032991;GO:0003774;GO:0005488	KIF5A	3798	GO:0009987;GO:0032991;GO:0044422;GO:0044464;GO:0003774;GO:0005488
PFE1400c	813094	GO:0051234	ARF5	381	GO:0009987;GO:0051234;GO:0044464;GO:0003824;GO:0005488
PFE1400c	813094	GO:0051234	ARF6	382	GO:0009987;GO:0032502;GO:0051234;GO:0065007;GO:0043226;GO:0044464;GO:0003824;GO:0005488
PF11_0087	810638	GO:0008152;GO:0043226;GO:0003824;GO:0005488	KPNA5	3841	GO:0051234;GO:0032991;GO:0043226;GO:0044464;GO:0005215;GO:0005488
PFL0725w	811198	GO:0008152;GO:0043226;GO:0016209	KPNA5	3841	GO:0051234;GO:0032991;GO:0043226;GO:0044464;GO:0005215;GO:0005488
PF14_0125	811706	GO:0008152;GO:0044464	KPNA5	3841	GO:0051234;GO:0032991;GO:0043226;GO:0044464;GO:0005215;GO:0005488
MAL13P1.284	813846	GO:0008152;GO:0044464;GO:0003824;GO:0005488	KPNA5	3841	GO:0051234;GO:0032991;GO:0043226;GO:0044464;GO:0005215;GO:0005488
PF13_0121	814092	GO:0008152;GO:0032991;GO:0043226;GO:0003824	KPNA5	3841	GO:0051234;GO:0032991;GO:0043226;GO:0044464;GO:0005215;GO:0005488
PF10_0153	810311	GO:0008152;GO:0050896;GO:0051234;GO:0043226;GO:0003824;GO:0005488	KRAS	3845	GO:0009987;GO:0032501;GO:0044464;GO:0003824;GO:0005488
PF11_0483	811026	GO:0008152;GO:0032991;GO:0044464;GO:0003824;GO:0005488	KRAS	3845	GO:0009987;GO:0032501;GO:0044464;GO:0003824;GO:0005488
PF14_0323	811905	GO:0005488	KRAS	3845	GO:0009987;GO:0032501;GO:0044464;GO:0003824;GO:0005488
PFL2345c	811521	GO:0008152;GO:0032991;GO:0043226;GO:0044464;GO:0003824;GO:0005488	KRT15	3866	GO:0032502;GO:0044422;GO:0005198;GO:0005488
PF14_0414	811996	GO:0009987;GO:0044422;GO:0044464	KRT15	3866	GO:0032502;GO:0044422;GO:0005198;GO:0005488
PFL0585w	811170	GO:0008152;GO:0032991	RHOA	387	GO:0009987;GO:0065007;GO:0043226;GO:0044464;GO:0003824;GO:0005488;GO:0060089
PFF0430w	3885910	GO:0008152;GO:0005488	SUMO4	387082	GO:0008152;GO:0043226
PFF0940c	3885942	GO:0008152;GO:0009987;GO:0044464;GO:0003824;GO:0005488	SUMO4	387082	GO:0008152;GO:0043226
PF10_0153	810311	GO:0008152;GO:0050896;GO:0051234;GO:0043226;GO:0003824;GO:0005488	SUMO4	387082	GO:0008152;GO:0043226
PF10_0155	810313	GO:0008152;GO:0032991;GO:0003824	SUMO4	387082	GO:0008152;GO:0043226
PF11_0351	810898	GO:0050896;GO:0005488	SUMO4	387082	GO:0008152;GO:0043226
PFL0725w	811198	GO:0008152;GO:0043226;GO:0016209	SUMO4	387082	GO:0008152;GO:0043226
PF14_0316	811898	GO:0008152;GO:0043226;GO:0005488	SUMO4	387082	GO:0008152;GO:0043226
PF14_0359	811941	GO:0008152;GO:0005488	SUMO4	387082	GO:0008152;GO:0043226
PF14_0368	811950	GO:0008152;GO:0016209	SUMO4	387082	GO:0008152;GO:0043226
PF14_0511	812093	GO:0008152;GO:0003824	SUMO4	387082	GO:0008152;GO:0043226
PFI1020c	813484	GO:0008152;GO:0003824	SUMO4	387082	GO:0008152;GO:0043226
PFI1105w	813501	GO:0008152;GO:0003824	SUMO4	387082	GO:0008152;GO:0043226
PF13_0063	814041	GO:0008152;GO:0032991;GO:0043226;GO:0044464;GO:0003824;GO:0005488	SUMO4	387082	GO:0008152;GO:0043226
PF14_0414	811996	GO:0009987;GO:0044422;GO:0044464	KRT18	3875	GO:0032502;GO:0044422;GO:0005198;GO:0005488
PFB0815w	812762	GO:0008152;GO:0009987;GO:0044464;GO:0003824;GO:0005488	KRT18	3875	GO:0032502;GO:0044422;GO:0005198;GO:0005488
PFF0285c	3885706	GO:0008152;GO:0009987;GO:0043226;GO:0003824;GO:0005488	MRE11A	4361	GO:0008152;GO:0009987;GO:0065007;GO:0043226;GO:0044422;GO:0003824;GO:0005488
PFF0285c	3885706	GO:0008152;GO:0009987;GO:0043226;GO:0003824;GO:0005488	NBN	4683	GO:0002376;GO:0008152;GO:0009987;GO:0032501;GO:0032502;GO:0050896;GO:0065007;GO:0032991;GO:0043226;GO:0044422;GO:0044464;GO:0005488
PFF0285c	3885706	GO:0008152;GO:0009987;GO:0043226;GO:0003824;GO:0005488	TERF2IP	54386	GO:0009987;GO:0065007;GO:0043226;GO:0044422;GO:0005488
PFF0285c	3885706	GO:0008152;GO:0009987;GO:0043226;GO:0003824;GO:0005488	RINT1	60561	GO:0009987;GO:0051234;GO:0043226;GO:0044464;GO:0005488
PFF0285c	3885706	GO:0008152;GO:0009987;GO:0043226;GO:0003824;GO:0005488	DCLRE1C	64421	GO:0002376;GO:0008152;GO:0009987;GO:0050896;GO:0043226;GO:0003824;GO:0005488
PFF0285c	3885706	GO:0008152;GO:0009987;GO:0043226;GO:0003824;GO:0005488	BRCA1	672	GO:0008152;GO:0009987;GO:0050896;GO:0065007;GO:0032991;GO:0043226;GO:0044464;GO:0003824;GO:0005488
PFF0285c	3885706	GO:0008152;GO:0009987;GO:0043226;GO:0003824;GO:0005488	MDC1	9656	GO:0008152;GO:0009987;GO:0043226;GO:0044464;GO:0005488
PFF1420w	3885733	GO:0008152;GO:0043226;GO:0003824	RNF7	9616	GO:0008152;GO:0065007;GO:0043226;GO:0044464;GO:0005488
PFF0860c	3885797	GO:0008152;GO:0009987;GO:0032991;GO:0043226;GO:0005488	RBBP4	5928	GO:0008152;GO:0009987;GO:0065007;GO:0032991;GO:0043226;GO:0003824;GO:0005488
PFF0860c	3885797	GO:0008152;GO:0009987;GO:0032991;GO:0043226;GO:0005488	CDY1	9085	GO:0000003;GO:0008152;GO:0043226;GO:0044422;GO:0005488
PFF0865w	3885798	GO:0008152;GO:0009987;GO:0032991;GO:0043226;GO:0005488	PHF20L1	51105	GO:0005488
PFF0865w	3885798	GO:0008152;GO:0009987;GO:0032991;GO:0043226;GO:0005488	ING4	51147	GO:0008152;GO:0009987;GO:0032502;GO:0065007;GO:0043226;GO:0005488
PFF0865w	3885798	GO:0008152;GO:0009987;GO:0032991;GO:0043226;GO:0005488	PHF20	51230	GO:0008152;GO:0065007;GO:0043226;GO:0044464;GO:0005488
PFF0865w	3885798	GO:0008152;GO:0009987;GO:0032991;GO:0043226;GO:0005488	RAD51L1	5890	GO:0008152;GO:0043226;GO:0003824;GO:0005488
PFF0865w	3885798	GO:0008152;GO:0009987;GO:0032991;GO:0043226;GO:0005488	TP53BP1	7158	GO:0008152;GO:0065007;GO:0043226;GO:0044422;GO:0044464;GO:0005488;GO:0030528
PFF0865w	3885798	GO:0008152;GO:0009987;GO:0032991;GO:0043226;GO:0005488	CDYL	9425	GO:0000003;GO:0008152;GO:0043226;GO:0044422;GO:0005488
PFF0865w	3885798	GO:0008152;GO:0009987;GO:0032991;GO:0043226;GO:0005488	JMJD2A	9682	GO:0008152;GO:0065007;GO:0043226;GO:0003824;GO:0005488;GO:0030528
PFF0700c	3885805	GO:0008152;GO:0032991;GO:0044464;GO:0005198	PCBP3	54039	GO:0008152;GO:0032991;GO:0005488
PFF0700c	3885805	GO:0008152;GO:0032991;GO:0044464;GO:0005198	YWHAZ	7534	GO:0009987;GO:0051234;GO:0065007;GO:0043226;GO:0044464;GO:0003824;GO:0005488
PFF1500c	3885813	GO:0008152;GO:0003824;GO:0005488	MTA1	9112	GO:0009987;GO:0065007;GO:0032991;GO:0043226;GO:0044464;GO:0005488
PFF1150w	3885875	GO:0008152;GO:0003824;GO:0005488	SMAD4	4089	GO:0008152;GO:0032502;GO:0065007;GO:0032991;GO:0043226;GO:0044464;GO:0005488;GO:0030528
PFF0345w	3885886	GO:0008152;GO:0009987;GO:0005488	CBL	867	GO:0008152;GO:0009987;GO:0065007;GO:0043226;GO:0044464;GO:0003824;GO:0005488;GO:0060089
PFF0345w	3885886	GO:0008152;GO:0009987;GO:0005488	EIF1AY	9086	GO:0009987;GO:0005488
PFF0350w	3885887	GO:0065007;GO:0005488	TSC22D4	81628	GO:0008152;GO:0065007;GO:0043226;GO:0005488;GO:0030528
PFF0430w	3885910	GO:0008152;GO:0005488	MAP3K1	4214	GO:0008152;GO:0009987;GO:0050896;GO:0065007;GO:0003824;GO:0005488
PFF0430w	3885910	GO:0008152;GO:0005488	MAP3K3	4215	GO:0008152;GO:0009987;GO:0065007;GO:0032991;GO:0003824;GO:0005488;GO:0060089
PFF0430w	3885910	GO:0008152;GO:0005488	CCT3	7203	GO:0008152;GO:0032991;GO:0043226;GO:0005488
PFF0430w	3885910	GO:0008152;GO:0005488	YWHAZ	7534	GO:0009987;GO:0051234;GO:0065007;GO:0043226;GO:0044464;GO:0003824;GO:0005488
PFF0430w	3885910	GO:0008152;GO:0005488	CDH1	999	GO:0009987;GO:0044464;GO:0005488
PFF0435w	3885911	GO:0008152;GO:0003824;GO:0005488	OAT	4942	GO:0008152;GO:0032501;GO:0043226;GO:0044464;GO:0003824;GO:0005488
PFF0435w	3885911	GO:0008152;GO:0003824;GO:0005488	C2orf18	54978	GO:0044464
PFF0435w	3885911	GO:0008152;GO:0003824;GO:0005488	UBQLN4	56893	GO:0008152;GO:0043226;GO:0044464;GO:0003824;GO:0005488
PFF0435w	3885911	GO:0008152;GO:0003824;GO:0005488	NMNAT1	64802	GO:0008152;GO:0043226;GO:0003824;GO:0005488
PFF0940c	3885942	GO:0008152;GO:0009987;GO:0044464;GO:0003824;GO:0005488	MAP3K3	4215	GO:0008152;GO:0009987;GO:0065007;GO:0032991;GO:0003824;GO:0005488;GO:0060089
PFF0940c	3885942	GO:0008152;GO:0009987;GO:0044464;GO:0003824;GO:0005488	ATXN3	4287	GO:0008152;GO:0009987;GO:0032502;GO:0065007;GO:0043226;GO:0044422;GO:0044464;GO:0003824;GO:0005488
PFF0940c	3885942	GO:0008152;GO:0009987;GO:0044464;GO:0003824;GO:0005488	NFKBIA	4792	GO:0032502;GO:0051234;GO:0065007;GO:0043226;GO:0044464;GO:0005488
PFF0940c	3885942	GO:0008152;GO:0009987;GO:0044464;GO:0003824;GO:0005488	NFKBIB	4793	GO:0008152;GO:0009987;GO:0043226;GO:0005488;GO:0060089
PFF0940c	3885942	GO:0008152;GO:0009987;GO:0044464;GO:0003824;GO:0005488	NFKBIE	4794	GO:0065007;GO:0044464
PFF0940c	3885942	GO:0008152;GO:0009987;GO:0044464;GO:0003824;GO:0005488	ATP6V1D	51382	GO:0008152;GO:0051234;GO:0032991;GO:0003824;GO:0005215;GO:0005488
PFF0940c	3885942	GO:0008152;GO:0009987;GO:0044464;GO:0003824;GO:0005488	SELS	55829	GO:0008152;GO:0009987;GO:0050896;GO:0051234;GO:0065007;GO:0043226;GO:0044464;GO:0005488;GO:0060089
PFF0940c	3885942	GO:0008152;GO:0009987;GO:0044464;GO:0003824;GO:0005488	NSFL1C	55968	GO:0043226;GO:0005488
PFF0940c	3885942	GO:0008152;GO:0009987;GO:0044464;GO:0003824;GO:0005488	PSMC1	5700	GO:0008152;GO:0032991;GO:0043226;GO:0044464;GO:0003824;GO:0005488
PFF0940c	3885942	GO:0008152;GO:0009987;GO:0044464;GO:0003824;GO:0005488	PTPN3	5774	GO:0008152;GO:0043226;GO:0044464;GO:0003824;GO:0005488
PFF0940c	3885942	GO:0008152;GO:0009987;GO:0044464;GO:0003824;GO:0005488	BRCA1	672	GO:0008152;GO:0009987;GO:0050896;GO:0065007;GO:0032991;GO:0043226;GO:0044464;GO:0003824;GO:0005488
PFF0940c	3885942	GO:0008152;GO:0009987;GO:0044464;GO:0003824;GO:0005488	STX5	6811	GO:0009987;GO:0051234;GO:0044464;GO:0005215
PFF0940c	3885942	GO:0008152;GO:0009987;GO:0044464;GO:0003824;GO:0005488	TRAF6	7189	GO:0002376;GO:0008152;GO:0009987;GO:0065007;GO:0003824;GO:0005488;GO:0060089
PFF0940c	3885942	GO:0008152;GO:0009987;GO:0044464;GO:0003824;GO:0005488	UBC	7316	GO:0008152
PFF0940c	3885942	GO:0008152;GO:0009987;GO:0044464;GO:0003824;GO:0005488	UFD1L	7353	GO:0008152;GO:0032502;GO:0003824
PFF0940c	3885942	GO:0008152;GO:0009987;GO:0044464;GO:0003824;GO:0005488	VCP	7415	GO:0008152;GO:0009987;GO:0051234;GO:0065007;GO:0043226;GO:0044464;GO:0003824;GO:0005488
PFF0940c	3885942	GO:0008152;GO:0009987;GO:0044464;GO:0003824;GO:0005488	WRN	7486	GO:0008152;GO:0009987;GO:0032502;GO:0065007;GO:0043226;GO:0044464;GO:0003824;GO:0005488
PFF0940c	3885942	GO:0008152;GO:0009987;GO:0044464;GO:0003824;GO:0005488	YWHAZ	7534	GO:0009987;GO:0051234;GO:0065007;GO:0043226;GO:0044464;GO:0003824;GO:0005488
PFF0940c	3885942	GO:0008152;GO:0009987;GO:0044464;GO:0003824;GO:0005488	DERL1	79139	GO:0008152;GO:0009987;GO:0022414;GO:0051234;GO:0043226;GO:0044464;GO:0005488;GO:0060089
PFF0940c	3885942	GO:0008152;GO:0009987;GO:0044464;GO:0003824;GO:0005488	VCPIP1	80124	GO:0008152;GO:0043226;GO:0044464;GO:0003824
PFF0155w	3885965	GO:0008152;GO:0044464;GO:0003824;GO:0005488	DDX24	57062	GO:0008152;GO:0043226;GO:0003824;GO:0005488
PFE1020w	813019	GO:0008152;GO:0032991;GO:0043226	GBP7	388646	GO:0002376;GO:0003824;GO:0005488
PFL2190c	811490	GO:0009987;GO:0032991;GO:0003774;GO:0005488	KTN1	3895	GO:0009987;GO:0043226;GO:0044464;GO:0060089
PF11_0096	810647	GO:0008152;GO:0032991;GO:0003824;GO:0005488	L1CAM	3897	GO:0009987;GO:0032501;GO:0032502;GO:0044464;GO:0005488
PF11_0096	810647	GO:0008152;GO:0032991;GO:0003824;GO:0005488	ACAT2	39	GO:0008152;GO:0044464;GO:0003824
PF13_0062	814040	GO:0051234;GO:0032991;GO:0044464	LAMP1	3916	GO:0043226;GO:0044464
PF11_0202	810749	GO:0051234;GO:0032991;GO:0044464	LAMP2	3920	GO:0043226;GO:0044464
PF11_0096	810647	GO:0008152;GO:0032991;GO:0003824;GO:0005488	STMN1	3925	GO:0009987;GO:0032501;GO:0032502;GO:0044422;GO:0044464;GO:0005488;GO:0060089
PF14_0124	811705	GO:0009987;GO:0044422;GO:0003774;GO:0005198;GO:0005488	LASP1	3927	GO:0009987;GO:0051234;GO:0043226;GO:0005215;GO:0005488;GO:0060089
PF14_0346	811928	GO:0008152;GO:0032991;GO:0003824;GO:0005488;GO:0030234	LASP1	3927	GO:0009987;GO:0051234;GO:0043226;GO:0005215;GO:0005488;GO:0060089
PFL0660w	811185	GO:0009987;GO:0032991;GO:0003774	LDHA	3939	GO:0008152;GO:0044464;GO:0003824;GO:0005488
PFD1050w	812459	GO:0008152;GO:0009987;GO:0032991;GO:0044422;GO:0003824;GO:0005488	LGALS2	3957	GO:0044464;GO:0005488
PF11_0096	810647	GO:0008152;GO:0032991;GO:0003824;GO:0005488	LGALS3	3958	GO:0043226;GO:0044464;GO:0005488
PFD1050w	812459	GO:0008152;GO:0009987;GO:0032991;GO:0044422;GO:0003824;GO:0005488	LGALS3	3958	GO:0043226;GO:0044464;GO:0005488
PFD0420c	812356	GO:0008152;GO:0003824;GO:0005488	ARHGDIA	396	GO:0009987;GO:0065007;GO:0043226;GO:0044464;GO:0005488;GO:0030234
PF11_0096	810647	GO:0008152;GO:0032991;GO:0003824;GO:0005488	LIG1	3978	GO:0008152;GO:0009987;GO:0032502;GO:0043226;GO:0003824;GO:0005488
PFD1050w	812459	GO:0008152;GO:0009987;GO:0032991;GO:0044422;GO:0003824;GO:0005488	ARL3	403	GO:0009987;GO:0044464;GO:0005488;GO:0060089
PF11_0396	810942	GO:0008152;GO:0050896;GO:0003824	LRPAP1	4043	GO:0008152;GO:0009987;GO:0051234;GO:0043226;GO:0044464;GO:0005488;GO:0060089
PFI1650w	813610	GO:0008152;GO:0043226;GO:0003824;GO:0005488	GTF2H5	404672	GO:0008152;GO:0065007;GO:0043226
PFD1050w	812459	GO:0008152;GO:0009987;GO:0032991;GO:0044422;GO:0003824;GO:0005488	LTA	4049	GO:0002376;GO:0008152;GO:0009987;GO:0032502;GO:0065007;GO:0044421;GO:0044464;GO:0003824;GO:0005488
PF11_0096	810647	GO:0008152;GO:0032991;GO:0003824;GO:0005488	ARNT	405	GO:0009987;GO:0051234;GO:0065007;GO:0043226;GO:0005488;GO:0030528;GO:0060089
PF14_0323	811905	GO:0005488	LTF	4057	GO:0002376;GO:0009987;GO:0050896;GO:0051234;GO:0044421;GO:0003824;GO:0005488
PF11_0377	810923	GO:0008152;GO:0003824;GO:0005488	ARNTL	406	GO:0009987;GO:0048511;GO:0065007;GO:0043226;GO:0005488;GO:0060089
PFE1215c	813058	GO:0005488	LYL1	4066	GO:0065007;GO:0043226;GO:0005488
PF14_0127	811708	GO:0008152;GO:0003824	LYN	4067	GO:0008152;GO:0009987;GO:0050896;GO:0065007;GO:0043226;GO:0044464;GO:0003824;GO:0005488
PF11_0096	810647	GO:0008152;GO:0032991;GO:0003824;GO:0005488	ARR3	407	GO:0009987;GO:0032501;GO:0044464
PF14_0359	811941	GO:0008152;GO:0005488	TM4SF1	4071	GO:0044464
PF14_0076	811658	GO:0008152;GO:0043226;GO:0044464;GO:0003824	M6PR	4074	GO:0009987;GO:0051234;GO:0043226;GO:0044464;GO:0005215;GO:0005488;GO:0060089
PF14_0127	811708	GO:0008152;GO:0003824	MARCKS	4082	GO:0009987;GO:0043226;GO:0044464;GO:0005488
PFI1260c	813532	GO:0008152;GO:0043226;GO:0003824	MXD1	4084	GO:0009987;GO:0032501;GO:0065007;GO:0043226;GO:0005488
PFL1345c	811321	GO:0044464;GO:0005488	SMAD1	4086	GO:0000003;GO:0008152;GO:0009987;GO:0032502;GO:0050896;GO:0065007;GO:0032991;GO:0043226;GO:0044464;GO:0005488;GO:0030528;GO:0060089
PF14_0198	811779	GO:0008152;GO:0043226;GO:0003824;GO:0005488	SMAD1	4086	GO:0000003;GO:0008152;GO:0009987;GO:0032502;GO:0050896;GO:0065007;GO:0032991;GO:0043226;GO:0044464;GO:0005488;GO:0030528;GO:0060089
PF14_0632	812214	GO:0008152;GO:0009987;GO:0032991;GO:0003824	SMAD1	4086	GO:0000003;GO:0008152;GO:0009987;GO:0032502;GO:0050896;GO:0065007;GO:0032991;GO:0043226;GO:0044464;GO:0005488;GO:0030528;GO:0060089
MAL13P1.338	813905	GO:0008152;GO:0032991;GO:0005488	SMAD1	4086	GO:0000003;GO:0008152;GO:0009987;GO:0032502;GO:0050896;GO:0065007;GO:0032991;GO:0043226;GO:0044464;GO:0005488;GO:0030528;GO:0060089
PFL1110c	811274	GO:0008152;GO:0032991;GO:0030234	SMAD2	4087	GO:0008152;GO:0009987;GO:0032502;GO:0065007;GO:0032991;GO:0043226;GO:0044464;GO:0005488;GO:0030528
PFB0815w	812762	GO:0008152;GO:0009987;GO:0044464;GO:0003824;GO:0005488	SMAD2	4087	GO:0008152;GO:0009987;GO:0032502;GO:0065007;GO:0032991;GO:0043226;GO:0044464;GO:0005488;GO:0030528
PFE1400c	813094	GO:0051234	SMAD2	4087	GO:0008152;GO:0009987;GO:0032502;GO:0065007;GO:0032991;GO:0043226;GO:0044464;GO:0005488;GO:0030528
PFI1260c	813532	GO:0008152;GO:0043226;GO:0003824	SMAD2	4087	GO:0008152;GO:0009987;GO:0032502;GO:0065007;GO:0032991;GO:0043226;GO:0044464;GO:0005488;GO:0030528
MAL13P1.338	813905	GO:0008152;GO:0032991;GO:0005488	SMAD2	4087	GO:0008152;GO:0009987;GO:0032502;GO:0065007;GO:0032991;GO:0043226;GO:0044464;GO:0005488;GO:0030528
PF10_0322	810479	GO:0008152;GO:0003824	SMAD3	4088	GO:0008152;GO:0009987;GO:0032502;GO:0065007;GO:0043226;GO:0044464;GO:0005488;GO:0030528
PF11_0313	810860	GO:0008152;GO:0009987;GO:0032991;GO:0043226;GO:0044464;GO:0005198	SMAD3	4088	GO:0008152;GO:0009987;GO:0032502;GO:0065007;GO:0043226;GO:0044464;GO:0005488;GO:0030528
PF14_0436	812018	GO:0003824;GO:0005488	SMAD3	4088	GO:0008152;GO:0009987;GO:0032502;GO:0065007;GO:0043226;GO:0044464;GO:0005488;GO:0030528
MAL13P1.338	813905	GO:0008152;GO:0032991;GO:0005488	SMAD3	4088	GO:0008152;GO:0009987;GO:0032502;GO:0065007;GO:0043226;GO:0044464;GO:0005488;GO:0030528
PF11_0188	810735	GO:0008152;GO:0050896;GO:0043226;GO:0003824;GO:0005488	SMAD4	4089	GO:0008152;GO:0032502;GO:0065007;GO:0032991;GO:0043226;GO:0044464;GO:0005488;GO:0030528
PF14_0198	811779	GO:0008152;GO:0043226;GO:0003824;GO:0005488	SMAD4	4089	GO:0008152;GO:0032502;GO:0065007;GO:0032991;GO:0043226;GO:0044464;GO:0005488;GO:0030528
MAL13P1.338	813905	GO:0008152;GO:0032991;GO:0005488	SMAD4	4089	GO:0008152;GO:0032502;GO:0065007;GO:0032991;GO:0043226;GO:0044464;GO:0005488;GO:0030528
PF11_0096	810647	GO:0008152;GO:0032991;GO:0003824;GO:0005488	ARRB2	409	GO:0009987;GO:0032501;GO:0043226;GO:0044464
PFE1400c	813094	GO:0051234	ARRB2	409	GO:0009987;GO:0032501;GO:0043226;GO:0044464
PF14_0198	811779	GO:0008152;GO:0043226;GO:0003824;GO:0005488	SMAD5	4090	GO:0008152;GO:0009987;GO:0032502;GO:0065007;GO:0043226;GO:0044464;GO:0005488;GO:0030528;GO:0060089
PF14_0656	812238	GO:0008152;GO:0043226;GO:0005488	SMAD5	4090	GO:0008152;GO:0009987;GO:0032502;GO:0065007;GO:0043226;GO:0044464;GO:0005488;GO:0030528;GO:0060089
MAL13P1.338	813905	GO:0008152;GO:0032991;GO:0005488	SMAD5	4090	GO:0008152;GO:0009987;GO:0032502;GO:0065007;GO:0043226;GO:0044464;GO:0005488;GO:0030528;GO:0060089
PFB0605w	812721	GO:0008152;GO:0009987;GO:0003824;GO:0005488	SMAD7	4092	GO:0008152;GO:0009987;GO:0050896;GO:0065007;GO:0043226;GO:0044464;GO:0005488;GO:0060089
PFL1245w	811301	GO:0008152;GO:0003824	SMAD9	4093	GO:0008152;GO:0032502;GO:0065007;GO:0044464;GO:0005488
MAL13P1.338	813905	GO:0008152;GO:0032991;GO:0005488	SMAD9	4093	GO:0008152;GO:0032502;GO:0065007;GO:0044464;GO:0005488
PFI1260c	813532	GO:0008152;GO:0043226;GO:0003824	MAGEA1	4100	GO:0044464
PF14_0368	811950	GO:0008152;GO:0016209	MAGEA11	4110	GO:0043226;GO:0005488
PFD0311w	812395	GO:0008152;GO:0003824	MAGEA11	4110	GO:0043226;GO:0005488
PF14_0124	811705	GO:0009987;GO:0044422;GO:0003774;GO:0005198;GO:0005488	MAP1A	4130	GO:0032991;GO:0044422;GO:0005488
PF14_0529	812111	GO:0008152;GO:0051234;GO:0032991;GO:0044464	MAP1A	4130	GO:0032991;GO:0044422;GO:0005488
PF11_0200	810747	GO:0008152;GO:0032991;GO:0043226;GO:0005488	MAP1B	4131	GO:0032991;GO:0044422;GO:0005488
PFL0660w	811185	GO:0009987;GO:0032991;GO:0003774	MAP1B	4131	GO:0032991;GO:0044422;GO:0005488
PF14_0656	812238	GO:0008152;GO:0043226;GO:0005488	MAP1B	4131	GO:0032991;GO:0044422;GO:0005488
PF10_0155	810313	GO:0008152;GO:0032991;GO:0003824	MAP4	4134	GO:0065007;GO:0032991;GO:0044422
PF14_0323	811905	GO:0005488	MAPT	4137	GO:0009987;GO:0065007;GO:0032991;GO:0043226;GO:0044464;GO:0005198;GO:0005488
PFB0815w	812762	GO:0008152;GO:0009987;GO:0044464;GO:0003824;GO:0005488	MAPT	4137	GO:0009987;GO:0065007;GO:0032991;GO:0043226;GO:0044464;GO:0005198;GO:0005488
PFL0660w	811185	GO:0009987;GO:0032991;GO:0003774	MARK3	4140	GO:0008152;GO:0003824;GO:0005488
PFL0900c	811232	GO:0008152;GO:0043226;GO:0003824;GO:0005488	MARS	4141	GO:0008152;GO:0044464;GO:0003824;GO:0005488
PF13_0179	814149	GO:0008152;GO:0003824;GO:0005488	MARS	4141	GO:0008152;GO:0044464;GO:0003824;GO:0005488
PF13_0262	814227	GO:0008152;GO:0044464;GO:0003824;GO:0005488	MARS	4141	GO:0008152;GO:0044464;GO:0003824;GO:0005488
PF11_0096	810647	GO:0008152;GO:0032991;GO:0003824;GO:0005488	MAX	4149	GO:0008152;GO:0065007;GO:0043226;GO:0005488
PF11_0096	810647	GO:0008152;GO:0032991;GO:0003824;GO:0005488	MAZ	4150	GO:0008152;GO:0009987;GO:0065007;GO:0043226;GO:0044464;GO:0005488;GO:0030528
PFI1260c	813532	GO:0008152;GO:0043226;GO:0003824	MBD1	4152	GO:0008152;GO:0065007;GO:0043226;GO:0044422;GO:0005488
PF13_0174	814144	GO:0051234;GO:0044464;GO:0005215	MBL2	4153	GO:0002376;GO:0008152;GO:0051234;GO:0044421;GO:0044464;GO:0005488
PF14_0294	811876	GO:0008152;GO:0009987;GO:0003824;GO:0005488	MBP	4155	GO:0002376;GO:0009987;GO:0032502;GO:0044464;GO:0005198
PFE0795c	812973	GO:0003824	MBP	4155	GO:0002376;GO:0009987;GO:0032502;GO:0044464;GO:0005198
MAL13P1.338	813905	GO:0008152;GO:0032991;GO:0005488	ARSF	416	GO:0003824;GO:0005488
PFL0660w	811185	GO:0009987;GO:0032991;GO:0003774	DNAJB9	4189	GO:0008152;GO:0043226;GO:0044464;GO:0005488
PF11_0157	810704	GO:0008152;GO:0032991;GO:0043226;GO:0044464;GO:0003824;GO:0005488	MDH1	4190	GO:0008152;GO:0044464;GO:0003824
PFI1260c	813532	GO:0008152;GO:0043226;GO:0003824	MDM2	4193	GO:0008152;GO:0009987;GO:0065007;GO:0043226;GO:0044422;GO:0044464;GO:0003824;GO:0005488;GO:0030528
PFL0585w	811170	GO:0008152;GO:0032991	MDM4	4194	GO:0008152;GO:0009987;GO:0032502;GO:0065007;GO:0043226;GO:0044464;GO:0005488
PFI1260c	813532	GO:0008152;GO:0043226;GO:0003824	MDS1	4197	GO:0005488
PFL0660w	811185	GO:0009987;GO:0032991;GO:0003774	ME2	4200	GO:0008152;GO:0043226;GO:0003824;GO:0005488
PF11_0096	810647	GO:0008152;GO:0032991;GO:0003824;GO:0005488	MEF2C	4208	GO:0008152;GO:0032502;GO:0065007;GO:0043226;GO:0005488;GO:0030528
PF10_0068	810226	GO:0005488	MAP3K1	4214	GO:0008152;GO:0009987;GO:0050896;GO:0065007;GO:0003824;GO:0005488
PF10_0084	810242	GO:0008152;GO:0009987;GO:0032991;GO:0044422;GO:0044464;GO:0003824;GO:0005198;GO:0005488	MAP3K1	4214	GO:0008152;GO:0009987;GO:0050896;GO:0065007;GO:0003824;GO:0005488
PF10_0272	810429	GO:0008152;GO:0032991;GO:0043226;GO:0044464;GO:0005198	MAP3K1	4214	GO:0008152;GO:0009987;GO:0050896;GO:0065007;GO:0003824;GO:0005488
PF10_0366	810523	GO:0051234;GO:0044464;GO:0005215	MAP3K1	4214	GO:0008152;GO:0009987;GO:0050896;GO:0065007;GO:0003824;GO:0005488
PF11_0331	810878	GO:0008152;GO:0009987;GO:0032991;GO:0005488	MAP3K1	4214	GO:0008152;GO:0009987;GO:0050896;GO:0065007;GO:0003824;GO:0005488
PF11_0351	810898	GO:0050896;GO:0005488	MAP3K1	4214	GO:0008152;GO:0009987;GO:0050896;GO:0065007;GO:0003824;GO:0005488
PF11_0438	810983	GO:0008152;GO:0032991;GO:0044464;GO:0005198	MAP3K1	4214	GO:0008152;GO:0009987;GO:0050896;GO:0065007;GO:0003824;GO:0005488
PFL0585w	811170	GO:0008152;GO:0032991	MAP3K1	4214	GO:0008152;GO:0009987;GO:0050896;GO:0065007;GO:0003824;GO:0005488
PF14_0083	811585	GO:0008152;GO:0032991;GO:0043226;GO:0044464;GO:0005198	MAP3K1	4214	GO:0008152;GO:0009987;GO:0050896;GO:0065007;GO:0003824;GO:0005488
PF14_0141	811722	GO:0008152;GO:0032991;GO:0044464;GO:0005198	MAP3K1	4214	GO:0008152;GO:0009987;GO:0050896;GO:0065007;GO:0003824;GO:0005488
PF14_0359	811941	GO:0008152;GO:0005488	MAP3K1	4214	GO:0008152;GO:0009987;GO:0050896;GO:0065007;GO:0003824;GO:0005488
PFD1050w	812459	GO:0008152;GO:0009987;GO:0032991;GO:0044422;GO:0003824;GO:0005488	MAP3K1	4214	GO:0008152;GO:0009987;GO:0050896;GO:0065007;GO:0003824;GO:0005488
PFD0745c	812554	GO:0051234;GO:0044464	MAP3K1	4214	GO:0008152;GO:0009987;GO:0050896;GO:0065007;GO:0003824;GO:0005488
PFB0455w	812691	GO:0008152;GO:0032991;GO:0043226;GO:0044464;GO:0005198	MAP3K1	4214	GO:0008152;GO:0009987;GO:0050896;GO:0065007;GO:0003824;GO:0005488
PFE0350c	812881	GO:0008152;GO:0032991;GO:0044464;GO:0005198;GO:0005488	MAP3K1	4214	GO:0008152;GO:0009987;GO:0050896;GO:0065007;GO:0003824;GO:0005488
PFE0300c	812901	GO:0008152;GO:0032991;GO:0044464;GO:0005198	MAP3K1	4214	GO:0008152;GO:0009987;GO:0050896;GO:0065007;GO:0003824;GO:0005488
PFE1005w	813016	GO:0008152;GO:0032991;GO:0044464;GO:0005198;GO:0005488	MAP3K1	4214	GO:0008152;GO:0009987;GO:0050896;GO:0065007;GO:0003824;GO:0005488
PFI0180w	813316	GO:0008152;GO:0009987;GO:0032991;GO:0044422;GO:0003824;GO:0005488	MAP3K1	4214	GO:0008152;GO:0009987;GO:0050896;GO:0065007;GO:0003824;GO:0005488
MAL13P1.209	813765	GO:0008152;GO:0032991;GO:0044464;GO:0005198	MAP3K1	4214	GO:0008152;GO:0009987;GO:0050896;GO:0065007;GO:0003824;GO:0005488
MAL13P1.283	813845	GO:0008152;GO:0032991;GO:0003824;GO:0005488	MAP3K1	4214	GO:0008152;GO:0009987;GO:0050896;GO:0065007;GO:0003824;GO:0005488
PF13_0045	814024	GO:0008152;GO:0032991;GO:0044464;GO:0005198	MAP3K1	4214	GO:0008152;GO:0009987;GO:0050896;GO:0065007;GO:0003824;GO:0005488
PF13_0228	814195	GO:0008152;GO:0032991;GO:0044464;GO:0005198	MAP3K1	4214	GO:0008152;GO:0009987;GO:0050896;GO:0065007;GO:0003824;GO:0005488
PF13_0304	814267	GO:0008152;GO:0032991;GO:0044464;GO:0005488	MAP3K1	4214	GO:0008152;GO:0009987;GO:0050896;GO:0065007;GO:0003824;GO:0005488
PF13_0305	814268	GO:0008152;GO:0032991;GO:0044464;GO:0005488	MAP3K1	4214	GO:0008152;GO:0009987;GO:0050896;GO:0065007;GO:0003824;GO:0005488
PF13_0330	814290	GO:0043226;GO:0003824;GO:0005488	MAP3K1	4214	GO:0008152;GO:0009987;GO:0050896;GO:0065007;GO:0003824;GO:0005488
PF10_0084	810242	GO:0008152;GO:0009987;GO:0032991;GO:0044422;GO:0044464;GO:0003824;GO:0005198;GO:0005488	MAP3K3	4215	GO:0008152;GO:0009987;GO:0065007;GO:0032991;GO:0003824;GO:0005488;GO:0060089
PF10_0366	810523	GO:0051234;GO:0044464;GO:0005215	MAP3K3	4215	GO:0008152;GO:0009987;GO:0065007;GO:0032991;GO:0003824;GO:0005488;GO:0060089
PF11_0331	810878	GO:0008152;GO:0009987;GO:0032991;GO:0005488	MAP3K3	4215	GO:0008152;GO:0009987;GO:0065007;GO:0032991;GO:0003824;GO:0005488;GO:0060089
PF11_0351	810898	GO:0050896;GO:0005488	MAP3K3	4215	GO:0008152;GO:0009987;GO:0065007;GO:0032991;GO:0003824;GO:0005488;GO:0060089
PF11_0416	810962	GO:0009987;GO:0032991;GO:0003774;GO:0005488	MAP3K3	4215	GO:0008152;GO:0009987;GO:0065007;GO:0032991;GO:0003824;GO:0005488;GO:0060089
PFL0585w	811170	GO:0008152;GO:0032991	MAP3K3	4215	GO:0008152;GO:0009987;GO:0065007;GO:0032991;GO:0003824;GO:0005488;GO:0060089
PF14_0142	811723	GO:0008152;GO:0003824	MAP3K3	4215	GO:0008152;GO:0009987;GO:0065007;GO:0032991;GO:0003824;GO:0005488;GO:0060089
PF14_0359	811941	GO:0008152;GO:0005488	MAP3K3	4215	GO:0008152;GO:0009987;GO:0065007;GO:0032991;GO:0003824;GO:0005488;GO:0060089
PFD1050w	812459	GO:0008152;GO:0009987;GO:0032991;GO:0044422;GO:0003824;GO:0005488	MAP3K3	4215	GO:0008152;GO:0009987;GO:0065007;GO:0032991;GO:0003824;GO:0005488;GO:0060089
PFB0795w	812757	GO:0008152;GO:0032991;GO:0043226;GO:0003824;GO:0005215;GO:0005488	MAP3K3	4215	GO:0008152;GO:0009987;GO:0065007;GO:0032991;GO:0003824;GO:0005488;GO:0060089
PFE0375w	812876	GO:0009987	MAP3K3	4215	GO:0008152;GO:0009987;GO:0065007;GO:0032991;GO:0003824;GO:0005488;GO:0060089
PFE0175c	812923	GO:0032991;GO:0005488	MAP3K3	4215	GO:0008152;GO:0009987;GO:0065007;GO:0032991;GO:0003824;GO:0005488;GO:0060089
PFI0180w	813316	GO:0008152;GO:0009987;GO:0032991;GO:0044422;GO:0003824;GO:0005488	MAP3K3	4215	GO:0008152;GO:0009987;GO:0065007;GO:0032991;GO:0003824;GO:0005488;GO:0060089
MAL13P1.283	813845	GO:0008152;GO:0032991;GO:0003824;GO:0005488	MAP3K3	4215	GO:0008152;GO:0009987;GO:0065007;GO:0032991;GO:0003824;GO:0005488;GO:0060089
PF13_0045	814024	GO:0008152;GO:0032991;GO:0044464;GO:0005198	MAP3K3	4215	GO:0008152;GO:0009987;GO:0065007;GO:0032991;GO:0003824;GO:0005488;GO:0060089
PF13_0179	814149	GO:0008152;GO:0003824;GO:0005488	MAP3K3	4215	GO:0008152;GO:0009987;GO:0065007;GO:0032991;GO:0003824;GO:0005488;GO:0060089
PF13_0233	814200	GO:0032991;GO:0044422;GO:0044464;GO:0005488	MAP3K3	4215	GO:0008152;GO:0009987;GO:0065007;GO:0032991;GO:0003824;GO:0005488;GO:0060089
PF13_0304	814267	GO:0008152;GO:0032991;GO:0044464;GO:0005488	MAP3K3	4215	GO:0008152;GO:0009987;GO:0065007;GO:0032991;GO:0003824;GO:0005488;GO:0060089
PF13_0305	814268	GO:0008152;GO:0032991;GO:0044464;GO:0005488	MAP3K3	4215	GO:0008152;GO:0009987;GO:0065007;GO:0032991;GO:0003824;GO:0005488;GO:0060089
PF13_0330	814290	GO:0043226;GO:0003824;GO:0005488	MAP3K3	4215	GO:0008152;GO:0009987;GO:0065007;GO:0032991;GO:0003824;GO:0005488;GO:0060089
PFB0605w	812721	GO:0008152;GO:0009987;GO:0003824;GO:0005488	MAP3K4	4216	GO:0008152;GO:0009987;GO:0050896;GO:0065007;GO:0003824;GO:0005488
PF14_0492	812074	GO:0008152;GO:0032991;GO:0005488;GO:0030234	MAP3K5	4217	GO:0008152;GO:0009987;GO:0032502;GO:0050896;GO:0065007;GO:0003824;GO:0005488;GO:0030234
PFB0715w	812744	GO:0008152;GO:0044422;GO:0003824;GO:0005488	MEN1	4221	GO:0008152;GO:0065007;GO:0032991;GO:0043226;GO:0044464;GO:0005488
PF13_0062	814040	GO:0051234;GO:0032991;GO:0044464	MFI2	4241	GO:0009987;GO:0051234;GO:0044464;GO:0005488
PF11_0096	810647	GO:0008152;GO:0032991;GO:0003824;GO:0005488	MGMT	4255	GO:0008152;GO:0065007;GO:0043226;GO:0003824;GO:0005488
PF14_0323	811905	GO:0005488	MIP	4284	GO:0009987;GO:0032501;GO:0051234;GO:0044464;GO:0005198;GO:0005215
PFL0585w	811170	GO:0008152;GO:0032991	ATXN3	4287	GO:0008152;GO:0009987;GO:0032502;GO:0065007;GO:0043226;GO:0044422;GO:0044464;GO:0003824;GO:0005488
PF14_0323	811905	GO:0005488	ASCL2	430	GO:0009987;GO:0032501;GO:0032502;GO:0065007;GO:0043226;GO:0005488
PF14_0124	811705	GO:0009987;GO:0044422;GO:0003774;GO:0005198;GO:0005488	NR3C2	4306	GO:0008152;GO:0009987;GO:0032501;GO:0065007;GO:0043226;GO:0005488;GO:0060089
PF13_0344	814303	GO:0043226;GO:0044464	MOCS2	4338	GO:0008152;GO:0032991;GO:0005488
PF13_0061	814039	GO:0008152;GO:0032991;GO:0043226;GO:0044464;GO:0005215	MPP1	4354	GO:0009987;GO:0044464;GO:0003824;GO:0005488
PF14_0448	812030	GO:0008152;GO:0032991;GO:0044464;GO:0005198	MPP3	4356	GO:0009987;GO:0044464;GO:0003824;GO:0005488
PF13_0062	814040	GO:0051234;GO:0032991;GO:0044464	MTF1	4520	GO:0008152;GO:0050896;GO:0065007;GO:0043226;GO:0044464;GO:0005488;GO:0030528
PFL0660w	811185	GO:0009987;GO:0032991;GO:0003774	MTR	4548	GO:0008152;GO:0032502;GO:0044464;GO:0003824;GO:0005488
PF10_0299	810456	GO:0008152;GO:0003824	MUC1	4582	GO:0043226;GO:0044464;GO:0005488
PFE0465c	812845	GO:0008152;GO:0043226;GO:0044422;GO:0003824;GO:0005488	MUTYH	4595	GO:0008152;GO:0009987;GO:0043226;GO:0044464;GO:0003824;GO:0005488
PF11_0351	810898	GO:0050896;GO:0005488	MVD	4597	GO:0008152;GO:0003824;GO:0005488
PF11_0096	810647	GO:0008152;GO:0032991;GO:0003824;GO:0005488	MYB	4602	GO:0008152;GO:0009987;GO:0065007;GO:0032991;GO:0043226;GO:0044422;GO:0005488;GO:0030528
PF11_0096	810647	GO:0008152;GO:0032991;GO:0003824;GO:0005488	MYC	4609	GO:0008152;GO:0009987;GO:0050896;GO:0065007;GO:0043226;GO:0005488
PFL0585w	811170	GO:0008152;GO:0032991	MYC	4609	GO:0008152;GO:0009987;GO:0050896;GO:0065007;GO:0043226;GO:0005488
PFD1050w	812459	GO:0008152;GO:0009987;GO:0032991;GO:0044422;GO:0003824;GO:0005488	MYC	4609	GO:0008152;GO:0009987;GO:0050896;GO:0065007;GO:0043226;GO:0005488
PFI0180w	813316	GO:0008152;GO:0009987;GO:0032991;GO:0044422;GO:0003824;GO:0005488	MYC	4609	GO:0008152;GO:0009987;GO:0050896;GO:0065007;GO:0043226;GO:0005488
PF11_0096	810647	GO:0008152;GO:0032991;GO:0003824;GO:0005488	MYCN	4613	GO:0065007;GO:0043226;GO:0044422;GO:0005488
PF11_0096	810647	GO:0008152;GO:0032991;GO:0003824;GO:0005488	MYF5	4617	GO:0009987;GO:0032501;GO:0032502;GO:0065007;GO:0043226;GO:0005488
PF14_0323	811905	GO:0005488	MYF5	4617	GO:0009987;GO:0032501;GO:0032502;GO:0065007;GO:0043226;GO:0005488
PF14_0323	811905	GO:0005488	MYF6	4618	GO:0009987;GO:0032501;GO:0032502;GO:0065007;GO:0043226;GO:0005488
MAL13P1.164	813717	GO:0008152;GO:0005488	MYH9	4627	GO:0002376;GO:0008152;GO:0009987;GO:0032501;GO:0032502;GO:0051234;GO:0065007;GO:0032991;GO:0043226;GO:0044422;GO:0044464;GO:0045202;GO:0003774;GO:0003824;GO:0005488
PF14_0124	811705	GO:0009987;GO:0044422;GO:0003774;GO:0005198;GO:0005488	MYL1	4632	GO:0032502;GO:0032991;GO:0005198;GO:0005488
PF14_0124	811705	GO:0009987;GO:0044422;GO:0003774;GO:0005198;GO:0005488	MYLK	4638	GO:0008152;GO:0003824;GO:0005488;GO:0060089
PF14_0323	811905	GO:0005488	MYLK	4638	GO:0008152;GO:0003824;GO:0005488;GO:0060089
PF14_0068	811650	GO:0008152;GO:0032991;GO:0043226;GO:0005488	MYO1A	4640	GO:0009987;GO:0032501;GO:0032991;GO:0043226;GO:0044464;GO:0005488
PFL0660w	811185	GO:0009987;GO:0032991;GO:0003774	MYO5A	4644	GO:0009987;GO:0051234;GO:0032991;GO:0044464;GO:0003774;GO:0005488
PF14_0124	811705	GO:0009987;GO:0044422;GO:0003774;GO:0005198;GO:0005488	MYO6	4646	GO:0009987;GO:0032501;GO:0032502;GO:0050896;GO:0051234;GO:0065007;GO:0032991;GO:0043226;GO:0044422;GO:0044464;GO:0003774;GO:0005488
PFL1110c	811274	GO:0008152;GO:0032991;GO:0030234	MYO7A	4647	GO:0009987;GO:0032501;GO:0032502;GO:0051234;GO:0032991;GO:0043226;GO:0044464;GO:0003774;GO:0005488
PF14_0124	811705	GO:0009987;GO:0044422;GO:0003774;GO:0005198;GO:0005488	MYO7A	4647	GO:0009987;GO:0032501;GO:0032502;GO:0051234;GO:0032991;GO:0043226;GO:0044464;GO:0003774;GO:0005488
PF14_0323	811905	GO:0005488	MYO7A	4647	GO:0009987;GO:0032501;GO:0032502;GO:0051234;GO:0032991;GO:0043226;GO:0044464;GO:0003774;GO:0005488
PF14_0124	811705	GO:0009987;GO:0044422;GO:0003774;GO:0005198;GO:0005488	MYO9B	4650	GO:0009987;GO:0032991;GO:0044464;GO:0003774;GO:0003824;GO:0005488;GO:0030234
PF14_0323	811905	GO:0005488	MYO9B	4650	GO:0009987;GO:0032991;GO:0044464;GO:0003774;GO:0003824;GO:0005488;GO:0030234
PFL0660w	811185	GO:0009987;GO:0032991;GO:0003774	MYO10	4651	GO:0009987;GO:0032991;GO:0043226;GO:0005488
PF14_0124	811705	GO:0009987;GO:0044422;GO:0003774;GO:0005198;GO:0005488	MYO10	4651	GO:0009987;GO:0032991;GO:0043226;GO:0005488
PF14_0323	811905	GO:0005488	MYO10	4651	GO:0009987;GO:0032991;GO:0043226;GO:0005488
PF14_0323	811905	GO:0005488	MYOD1	4654	GO:0008152;GO:0009987;GO:0032501;GO:0032502;GO:0065007;GO:0043226;GO:0005488
PFI1260c	813532	GO:0008152;GO:0043226;GO:0003824	MYOD1	4654	GO:0008152;GO:0009987;GO:0032501;GO:0032502;GO:0065007;GO:0043226;GO:0005488
PF14_0323	811905	GO:0005488	MYOG	4656	GO:0008152;GO:0009987;GO:0032501;GO:0032502;GO:0065007;GO:0043226;GO:0005488
PF14_0346	811928	GO:0008152;GO:0032991;GO:0003824;GO:0005488;GO:0030234	PPP1R12A	4659	GO:0065007;GO:0043226;GO:0060089
PF14_0656	812238	GO:0008152;GO:0043226;GO:0005488	PPP1R12A	4659	GO:0065007;GO:0043226;GO:0060089
PF11_0096	810647	GO:0008152;GO:0032991;GO:0003824;GO:0005488	ATF1	466	GO:0008152;GO:0065007;GO:0043226;GO:0005488
PF13_0062	814040	GO:0051234;GO:0032991;GO:0044464	MYT1	4661	GO:0008152;GO:0009987;GO:0032501;GO:0032502;GO:0065007;GO:0043226;GO:0005488
PF13_0121	814092	GO:0008152;GO:0032991;GO:0043226;GO:0003824	NAP1L1	4673	GO:0008152;GO:0065007;GO:0032991;GO:0043226;GO:0005488
PF11_0096	810647	GO:0008152;GO:0032991;GO:0003824;GO:0005488	NAP1L4	4676	GO:0008152;GO:0032991;GO:0043226;GO:0044464;GO:0005488
PFL2430c	811538	GO:0008152;GO:0009987;GO:0032991;GO:0005488	NCK1	4690	GO:0008152;GO:0009987;GO:0032502;GO:0065007;GO:0044464;GO:0005488
PF11_0096	810647	GO:0008152;GO:0032991;GO:0003824;GO:0005488	NCL	4691	GO:0032502;GO:0043226;GO:0044464;GO:0005488
PF13_0061	814039	GO:0008152;GO:0032991;GO:0043226;GO:0044464;GO:0005215	NDUFB3	4709	GO:0008152;GO:0043226;GO:0044464;GO:0003824
PF11_0087	810638	GO:0008152;GO:0043226;GO:0003824;GO:0005488	ATM	472	GO:0008152;GO:0009987;GO:0050896;GO:0043226;GO:0003824;GO:0005488
PFE1400c	813094	GO:0051234	ATM	472	GO:0008152;GO:0009987;GO:0050896;GO:0043226;GO:0003824;GO:0005488
PFL0190w	811091	GO:0008152;GO:0003824	NEDD4	4734	GO:0008152;GO:0044464;GO:0003824
PF14_0198	811779	GO:0008152;GO:0043226;GO:0003824;GO:0005488	NEDD4	4734	GO:0008152;GO:0044464;GO:0003824
PFL2175w	811487	GO:0008152;GO:0003824	NEDD8	4738	GO:0008152;GO:0032502;GO:0043226;GO:0005488
PF14_0576	812158	GO:0008152;GO:0044464;GO:0003824	NEDD8	4738	GO:0008152;GO:0032502;GO:0043226;GO:0005488
PF13_0301	814264	GO:0008152;GO:0003824	NEDD8	4738	GO:0008152;GO:0032502;GO:0043226;GO:0005488
PF14_0198	811779	GO:0008152;GO:0043226;GO:0003824;GO:0005488	NEDD9	4739	GO:0009987;GO:0065007;GO:0043226;GO:0044464;GO:0005488
PF14_0323	811905	GO:0005488	NEUROD1	4760	GO:0009987;GO:0032501;GO:0032502;GO:0065007;GO:0043226;GO:0005488;GO:0030528
PFI1260c	813532	GO:0008152;GO:0043226;GO:0003824	NF1	4763	GO:0009987;GO:0032502;GO:0065007;GO:0044464;GO:0005488;GO:0030234
PF14_0492	812074	GO:0008152;GO:0032991;GO:0005488;GO:0030234	NFATC1	4772	GO:0008152;GO:0065007;GO:0043226;GO:0044464;GO:0005488
PF14_0492	812074	GO:0008152;GO:0032991;GO:0005488;GO:0030234	NFATC2	4773	GO:0065007;GO:0043226;GO:0044464;GO:0005488;GO:0030528
PF10_0068	810226	GO:0005488	NFKB1	4790	GO:0008152;GO:0009987;GO:0019733;GO:0032502;GO:0050896;GO:0065007;GO:0043226;GO:0044464;GO:0005488;GO:0030528
PF10_0084	810242	GO:0008152;GO:0009987;GO:0032991;GO:0044422;GO:0044464;GO:0003824;GO:0005198;GO:0005488	NFKB1	4790	GO:0008152;GO:0009987;GO:0019733;GO:0032502;GO:0050896;GO:0065007;GO:0043226;GO:0044464;GO:0005488;GO:0030528
PF10_0366	810523	GO:0051234;GO:0044464;GO:0005215	NFKB1	4790	GO:0008152;GO:0009987;GO:0019733;GO:0032502;GO:0050896;GO:0065007;GO:0043226;GO:0044464;GO:0005488;GO:0030528
PF11_0351	810898	GO:0050896;GO:0005488	NFKB1	4790	GO:0008152;GO:0009987;GO:0019733;GO:0032502;GO:0050896;GO:0065007;GO:0043226;GO:0044464;GO:0005488;GO:0030528
PFL0190w	811091	GO:0008152;GO:0003824	NFKB1	4790	GO:0008152;GO:0009987;GO:0019733;GO:0032502;GO:0050896;GO:0065007;GO:0043226;GO:0044464;GO:0005488;GO:0030528
PF14_0083	811585	GO:0008152;GO:0032991;GO:0043226;GO:0044464;GO:0005198	NFKB1	4790	GO:0008152;GO:0009987;GO:0019733;GO:0032502;GO:0050896;GO:0065007;GO:0043226;GO:0044464;GO:0005488;GO:0030528
PF14_0359	811941	GO:0008152;GO:0005488	NFKB1	4790	GO:0008152;GO:0009987;GO:0019733;GO:0032502;GO:0050896;GO:0065007;GO:0043226;GO:0044464;GO:0005488;GO:0030528
PFI0180w	813316	GO:0008152;GO:0009987;GO:0032991;GO:0044422;GO:0003824;GO:0005488	NFKB1	4790	GO:0008152;GO:0009987;GO:0019733;GO:0032502;GO:0050896;GO:0065007;GO:0043226;GO:0044464;GO:0005488;GO:0030528
PFI1260c	813532	GO:0008152;GO:0043226;GO:0003824	NFKB1	4790	GO:0008152;GO:0009987;GO:0019733;GO:0032502;GO:0050896;GO:0065007;GO:0043226;GO:0044464;GO:0005488;GO:0030528
PF13_0301	814264	GO:0008152;GO:0003824	NFKB1	4790	GO:0008152;GO:0009987;GO:0019733;GO:0032502;GO:0050896;GO:0065007;GO:0043226;GO:0044464;GO:0005488;GO:0030528
PF13_0304	814267	GO:0008152;GO:0032991;GO:0044464;GO:0005488	NFKB1	4790	GO:0008152;GO:0009987;GO:0019733;GO:0032502;GO:0050896;GO:0065007;GO:0043226;GO:0044464;GO:0005488;GO:0030528
PF13_0305	814268	GO:0008152;GO:0032991;GO:0044464;GO:0005488	NFKB1	4790	GO:0008152;GO:0009987;GO:0019733;GO:0032502;GO:0050896;GO:0065007;GO:0043226;GO:0044464;GO:0005488;GO:0030528
PF13_0330	814290	GO:0043226;GO:0003824;GO:0005488	NFKB1	4790	GO:0008152;GO:0009987;GO:0019733;GO:0032502;GO:0050896;GO:0065007;GO:0043226;GO:0044464;GO:0005488;GO:0030528
PF10_0068	810226	GO:0005488	NFKB2	4791	GO:0009987;GO:0065007;GO:0043226;GO:0044464;GO:0005488
PF11_0351	810898	GO:0050896;GO:0005488	NFKB2	4791	GO:0009987;GO:0065007;GO:0043226;GO:0044464;GO:0005488
PFL0585w	811170	GO:0008152;GO:0032991	NFKB2	4791	GO:0009987;GO:0065007;GO:0043226;GO:0044464;GO:0005488
PFL0900c	811232	GO:0008152;GO:0043226;GO:0003824;GO:0005488	NFKB2	4791	GO:0009987;GO:0065007;GO:0043226;GO:0044464;GO:0005488
PF14_0083	811585	GO:0008152;GO:0032991;GO:0043226;GO:0044464;GO:0005198	NFKB2	4791	GO:0009987;GO:0065007;GO:0043226;GO:0044464;GO:0005488
PF14_0231	811813	GO:0008152;GO:0009987;GO:0032991;GO:0044464;GO:0005198	NFKB2	4791	GO:0009987;GO:0065007;GO:0043226;GO:0044464;GO:0005488
PF14_0359	811941	GO:0008152;GO:0005488	NFKB2	4791	GO:0009987;GO:0065007;GO:0043226;GO:0044464;GO:0005488
PF14_0627	812209	GO:0008152;GO:0032991;GO:0044464;GO:0005198;GO:0005488	NFKB2	4791	GO:0009987;GO:0065007;GO:0043226;GO:0044464;GO:0005488
PFD0265w	812426	GO:0008152;GO:0032991;GO:0005488	NFKB2	4791	GO:0009987;GO:0065007;GO:0043226;GO:0044464;GO:0005488
PFD1050w	812459	GO:0008152;GO:0009987;GO:0032991;GO:0044422;GO:0003824;GO:0005488	NFKB2	4791	GO:0009987;GO:0065007;GO:0043226;GO:0044464;GO:0005488
PFE0975c	813010	GO:0008152;GO:0032991;GO:0044464;GO:0005198	NFKB2	4791	GO:0009987;GO:0065007;GO:0043226;GO:0044464;GO:0005488
PFI0180w	813316	GO:0008152;GO:0009987;GO:0032991;GO:0044422;GO:0003824;GO:0005488	NFKB2	4791	GO:0009987;GO:0065007;GO:0043226;GO:0044464;GO:0005488
MAL13P1.209	813765	GO:0008152;GO:0032991;GO:0044464;GO:0005198	NFKB2	4791	GO:0009987;GO:0065007;GO:0043226;GO:0044464;GO:0005488
PF13_0179	814149	GO:0008152;GO:0003824;GO:0005488	NFKB2	4791	GO:0009987;GO:0065007;GO:0043226;GO:0044464;GO:0005488
PF13_0304	814267	GO:0008152;GO:0032991;GO:0044464;GO:0005488	NFKB2	4791	GO:0009987;GO:0065007;GO:0043226;GO:0044464;GO:0005488
PF13_0305	814268	GO:0008152;GO:0032991;GO:0044464;GO:0005488	NFKB2	4791	GO:0009987;GO:0065007;GO:0043226;GO:0044464;GO:0005488
PF10_0366	810523	GO:0051234;GO:0044464;GO:0005215	NFKBIA	4792	GO:0032502;GO:0051234;GO:0065007;GO:0043226;GO:0044464;GO:0005488
PF11_0096	810647	GO:0008152;GO:0032991;GO:0003824;GO:0005488	NFKBIA	4792	GO:0032502;GO:0051234;GO:0065007;GO:0043226;GO:0044464;GO:0005488
PF11_0351	810898	GO:0050896;GO:0005488	NFKBIA	4792	GO:0032502;GO:0051234;GO:0065007;GO:0043226;GO:0044464;GO:0005488
PFL0190w	811091	GO:0008152;GO:0003824	NFKBIA	4792	GO:0032502;GO:0051234;GO:0065007;GO:0043226;GO:0044464;GO:0005488
PFL0660w	811185	GO:0009987;GO:0032991;GO:0003774	NFKBIA	4792	GO:0032502;GO:0051234;GO:0065007;GO:0043226;GO:0044464;GO:0005488
PFD1050w	812459	GO:0008152;GO:0009987;GO:0032991;GO:0044422;GO:0003824;GO:0005488	NFKBIA	4792	GO:0032502;GO:0051234;GO:0065007;GO:0043226;GO:0044464;GO:0005488
PFI0180w	813316	GO:0008152;GO:0009987;GO:0032991;GO:0044422;GO:0003824;GO:0005488	NFKBIA	4792	GO:0032502;GO:0051234;GO:0065007;GO:0043226;GO:0044464;GO:0005488
PFI1260c	813532	GO:0008152;GO:0043226;GO:0003824	NFKBIA	4792	GO:0032502;GO:0051234;GO:0065007;GO:0043226;GO:0044464;GO:0005488
PF11_0351	810898	GO:0050896;GO:0005488	NFKBIB	4793	GO:0008152;GO:0009987;GO:0043226;GO:0005488;GO:0060089
PF11_0438	810983	GO:0008152;GO:0032991;GO:0044464;GO:0005198	NFKBIB	4793	GO:0008152;GO:0009987;GO:0043226;GO:0005488;GO:0060089
PFD1050w	812459	GO:0008152;GO:0009987;GO:0032991;GO:0044422;GO:0003824;GO:0005488	NFKBIB	4793	GO:0008152;GO:0009987;GO:0043226;GO:0005488;GO:0060089
PFE0465c	812845	GO:0008152;GO:0043226;GO:0044422;GO:0003824;GO:0005488	NFKBIB	4793	GO:0008152;GO:0009987;GO:0043226;GO:0005488;GO:0060089
PF13_0179	814149	GO:0008152;GO:0003824;GO:0005488	NFKBIB	4793	GO:0008152;GO:0009987;GO:0043226;GO:0005488;GO:0060089
PF11_0351	810898	GO:0050896;GO:0005488	NFKBIE	4794	GO:0065007;GO:0044464
PFL0900c	811232	GO:0008152;GO:0043226;GO:0003824;GO:0005488	NFKBIE	4794	GO:0065007;GO:0044464
PFI0370c	813354	GO:0032991;GO:0030234	NFKBIE	4794	GO:0065007;GO:0044464
PF13_0179	814149	GO:0008152;GO:0003824;GO:0005488	NFKBIE	4794	GO:0065007;GO:0044464
PF13_0330	814290	GO:0043226;GO:0003824;GO:0005488	NFKBIE	4794	GO:0065007;GO:0044464
PF10_0217	810374	GO:0008152;GO:0043226;GO:0005488	NFYA	4800	GO:0008152;GO:0065007;GO:0032991;GO:0043226;GO:0005488;GO:0030528
PFL0660w	811185	GO:0009987;GO:0032991;GO:0003774	NOS1	4842	GO:0008152;GO:0009987;GO:0032501;GO:0065007;GO:0044464;GO:0003824;GO:0005488
PFL1240c	811300	GO:0044464	NOS1	4842	GO:0008152;GO:0009987;GO:0032501;GO:0065007;GO:0044464;GO:0003824;GO:0005488
PFB0815w	812762	GO:0008152;GO:0009987;GO:0044464;GO:0003824;GO:0005488	NOS1	4842	GO:0008152;GO:0009987;GO:0032501;GO:0065007;GO:0044464;GO:0003824;GO:0005488
PF14_0127	811708	GO:0008152;GO:0003824	NOS3	4846	GO:0008152;GO:0009987;GO:0048511;GO:0050896;GO:0065007;GO:0044464;GO:0003824;GO:0005488
PF10_0062	810220	GO:0065007;GO:0043226	CNOT2	4848	GO:0065007;GO:0043226;GO:0030528
PF14_0198	811779	GO:0008152;GO:0043226;GO:0003824;GO:0005488	NOTCH2	4853	GO:0008152;GO:0009987;GO:0032501;GO:0032502;GO:0050896;GO:0065007;GO:0043226;GO:0044464;GO:0005488;GO:0030528;GO:0060089
PF14_0151	811732	GO:0005488	NOVA1	4857	GO:0008152;GO:0009987;GO:0050896;GO:0043226;GO:0005488
PF10_0217	810374	GO:0008152;GO:0043226;GO:0005488	NPM1	4869	GO:0009987;GO:0032502;GO:0050896;GO:0051234;GO:0065007;GO:0043226;GO:0044464;GO:0005488
PFB0815w	812762	GO:0008152;GO:0009987;GO:0044464;GO:0003824;GO:0005488	ATP2A2	488	GO:0009987;GO:0032502;GO:0051234;GO:0043226;GO:0044464;GO:0003824;GO:0005215;GO:0005488
PF14_0346	811928	GO:0008152;GO:0032991;GO:0003824;GO:0005488;GO:0030234	NPR1	4881	GO:0008152;GO:0009987;GO:0032501;GO:0065007;GO:0044464;GO:0003824;GO:0005488;GO:0060089
PFL0460w	811145	GO:0008152;GO:0032991;GO:0043226;GO:0005488	NPY1R	4886	GO:0008152;GO:0009987;GO:0032501;GO:0050896;GO:0065007;GO:0044464;GO:0005488;GO:0060089
PFL0660w	811185	GO:0009987;GO:0032991;GO:0003774	NRF1	4899	GO:0008152;GO:0065007;GO:0043226;GO:0005488
PF14_0323	811905	GO:0005488	ATP2B1	490	GO:0051234;GO:0044464;GO:0003824;GO:0005215;GO:0005488
PF14_0323	811905	GO:0005488	NRGN	4900	GO:0009987;GO:0032502;GO:0005488
PFL0585w	811170	GO:0008152;GO:0032991	YBX1	4904	GO:0008152;GO:0065007;GO:0043226;GO:0005488;GO:0030528
PFL0660w	811185	GO:0009987;GO:0032991;GO:0003774	NTRK1	4914	GO:0008152;GO:0009987;GO:0032501;GO:0032502;GO:0044464;GO:0003824;GO:0005488;GO:0060089
PFL0660w	811185	GO:0009987;GO:0032991;GO:0003774	NTRK2	4915	GO:0008152;GO:0009987;GO:0032501;GO:0032502;GO:0044464;GO:0003824;GO:0005488;GO:0060089
PFL0660w	811185	GO:0009987;GO:0032991;GO:0003774	NTRK3	4916	GO:0008152;GO:0009987;GO:0032501;GO:0032502;GO:0065007;GO:0044464;GO:0003824;GO:0005488;GO:0060089
PF13_0318	814280	GO:0005488	NUP88	4927	GO:0051234;GO:0032991;GO:0043226
PFL2345c	811521	GO:0008152;GO:0032991;GO:0043226;GO:0044464;GO:0003824;GO:0005488	NR4A2	4929	GO:0008152;GO:0009987;GO:0019735;GO:0032502;GO:0065007;GO:0043226;GO:0005488;GO:0060089
PF10_0322	810479	GO:0008152;GO:0003824	OAZ1	4946	GO:0008152;GO:0030234
PF10_0322	810479	GO:0008152;GO:0003824	OAZ2	4947	GO:0008152;GO:0030234
PF11_0377	810923	GO:0008152;GO:0003824;GO:0005488	OCLN	4950	GO:0008152;GO:0044464;GO:0005488
PF14_0124	811705	GO:0009987;GO:0044422;GO:0003774;GO:0005198;GO:0005488	OCLN	4950	GO:0008152;GO:0044464;GO:0005488
PF14_0192	811773	GO:0008152;GO:0044464;GO:0003824;GO:0005488	LOC4951	4951	GO:0005488
PFE0625w	812940	GO:0009987;GO:0051234;GO:0005488	OCRL	4952	GO:0008152;GO:0009987;GO:0043226;GO:0044464;GO:0003824
PF10_0322	810479	GO:0008152;GO:0003824	ODC1	4953	GO:0008152;GO:0003824
PF13_0121	814092	GO:0008152;GO:0032991;GO:0043226;GO:0003824	OGDH	4967	GO:0008152;GO:0043226;GO:0044464;GO:0003824;GO:0005488
PF13_0061	814039	GO:0008152;GO:0032991;GO:0043226;GO:0044464;GO:0005215	ATP5A1	498	GO:0008152;GO:0051234;GO:0032991;GO:0043226;GO:0044464;GO:0003824;GO:0005215;GO:0005488
PF14_0323	811905	GO:0005488	OPRM1	4988	GO:0009987;GO:0032501;GO:0050896;GO:0065007;GO:0043226;GO:0044464;GO:0060089
PFL2345c	811521	GO:0008152;GO:0032991;GO:0043226;GO:0044464;GO:0003824;GO:0005488	OTX2	5015	GO:0009987;GO:0032501;GO:0032502;GO:0065007;GO:0043226;GO:0044464;GO:0005488
PF11_0313	810860	GO:0008152;GO:0009987;GO:0032991;GO:0043226;GO:0044464;GO:0005198	PA2G4	5036	GO:0008152;GO:0009987;GO:0065007;GO:0032991;GO:0043226;GO:0003824;GO:0005488
PFD0745c	812554	GO:0051234;GO:0044464	PA2G4	5036	GO:0008152;GO:0009987;GO:0065007;GO:0032991;GO:0043226;GO:0003824;GO:0005488
PFE0350c	812881	GO:0008152;GO:0032991;GO:0044464;GO:0005198;GO:0005488	PA2G4	5036	GO:0008152;GO:0009987;GO:0065007;GO:0032991;GO:0043226;GO:0003824;GO:0005488
PFE0845c	812984	GO:0008152;GO:0032991;GO:0044464;GO:0005198;GO:0005488	PA2G4	5036	GO:0008152;GO:0009987;GO:0065007;GO:0032991;GO:0043226;GO:0003824;GO:0005488
PFE0850c	812985	GO:0008152;GO:0032991;GO:0044464;GO:0005198	PA2G4	5036	GO:0008152;GO:0009987;GO:0065007;GO:0032991;GO:0043226;GO:0003824;GO:0005488
MAL13P1.209	813765	GO:0008152;GO:0032991;GO:0044464;GO:0005198	PA2G4	5036	GO:0008152;GO:0009987;GO:0065007;GO:0032991;GO:0043226;GO:0003824;GO:0005488
PF11_0096	810647	GO:0008152;GO:0032991;GO:0003824;GO:0005488	PAFAH1B1	5048	GO:0008152;GO:0009987;GO:0032501;GO:0032502;GO:0051234;GO:0031975;GO:0032991;GO:0043226;GO:0044422;GO:0044464;GO:0005488
PFD1050w	812459	GO:0008152;GO:0009987;GO:0032991;GO:0044422;GO:0003824;GO:0005488	PAFAH1B1	5048	GO:0008152;GO:0009987;GO:0032501;GO:0032502;GO:0051234;GO:0031975;GO:0032991;GO:0043226;GO:0044422;GO:0044464;GO:0005488
PF13_0262	814227	GO:0008152;GO:0044464;GO:0003824;GO:0005488	PAFAH1B1	5048	GO:0008152;GO:0009987;GO:0032501;GO:0032502;GO:0051234;GO:0031975;GO:0032991;GO:0043226;GO:0044422;GO:0044464;GO:0005488
PF14_0352	811934	GO:0008152;GO:0032991;GO:0003824	RRM2B	50484	GO:0008152;GO:0043226;GO:0003824;GO:0005488
PF11_0313	810860	GO:0008152;GO:0009987;GO:0032991;GO:0043226;GO:0044464;GO:0005198	PAFAH1B2	5049	GO:0000003;GO:0008152;GO:0044464;GO:0003824
PF11_0317	810864	GO:0009987;GO:0032991;GO:0043226;GO:0003824;GO:0005488	SYCP3	50511	GO:0000003;GO:0008152;GO:0009987;GO:0065007;GO:0043226;GO:0044422;GO:0005488
PF11_0096	810647	GO:0008152;GO:0032991;GO:0003824;GO:0005488	PAK1	5058	GO:0008152;GO:0009987;GO:0032502;GO:0044464;GO:0003824;GO:0005488
PF14_0124	811705	GO:0009987;GO:0044422;GO:0003774;GO:0005198;GO:0005488	PAK1	5058	GO:0008152;GO:0009987;GO:0032502;GO:0044464;GO:0003824;GO:0005488
PFI0370c	813354	GO:0032991;GO:0030234	ATP5B	506	GO:0008152;GO:0051234;GO:0032991;GO:0043226;GO:0044464;GO:0003824;GO:0005215;GO:0005488
PF13_0061	814039	GO:0008152;GO:0032991;GO:0043226;GO:0044464;GO:0005215	ATP5B	506	GO:0008152;GO:0051234;GO:0032991;GO:0043226;GO:0044464;GO:0003824;GO:0005215;GO:0005488
PF13_0228	814195	GO:0008152;GO:0032991;GO:0044464;GO:0005198	PAK2	5062	GO:0008152;GO:0009987;GO:0065007;GO:0032991;GO:0044464;GO:0003824;GO:0005198;GO:0005488
PF13_0262	814227	GO:0008152;GO:0044464;GO:0003824;GO:0005488	GEMIN4	50628	GO:0008152;GO:0032991;GO:0043226;GO:0044464;GO:0005488
PF13_0061	814039	GO:0008152;GO:0032991;GO:0043226;GO:0044464;GO:0005215	PAWR	5074	GO:0008152;GO:0032502;GO:0065007;GO:0043226;GO:0044464;GO:0005488
PFL0660w	811185	GO:0009987;GO:0032991;GO:0003774	PAX6	5080	GO:0008152;GO:0009987;GO:0032501;GO:0032502;GO:0065007;GO:0043226;GO:0005488
PF11_0331	810878	GO:0008152;GO:0009987;GO:0032991;GO:0005488	PDCL	5082	GO:0009987;GO:0032501;GO:0044464;GO:0060089
PF11_0096	810647	GO:0008152;GO:0032991;GO:0003824;GO:0005488	F11R	50848	GO:0009987;GO:0050896;GO:0044464;GO:0003824;GO:0005488
PFI1260c	813532	GO:0008152;GO:0043226;GO:0003824	PBX1	5087	GO:0008152;GO:0009987;GO:0022414;GO:0032502;GO:0065007;GO:0043226;GO:0005488
PFE0350c	812881	GO:0008152;GO:0032991;GO:0044464;GO:0005198;GO:0005488	PBX2	5089	GO:0032502;GO:0065007;GO:0043226;GO:0005488
PF14_0661	812243	GO:0005488	ATP5C1	509	GO:0008152;GO:0051234;GO:0032991;GO:0043226;GO:0044464;GO:0003824;GO:0005215;GO:0005488
PFB0795w	812757	GO:0008152;GO:0032991;GO:0043226;GO:0003824;GO:0005215;GO:0005488	ATP5C1	509	GO:0008152;GO:0051234;GO:0032991;GO:0043226;GO:0044464;GO:0003824;GO:0005215;GO:0005488
PF14_0151	811732	GO:0005488	PCBP1	5093	GO:0008152;GO:0032991;GO:0043226;GO:0044464;GO:0005488
PF13_0318	814280	GO:0005488	PCBP1	5093	GO:0008152;GO:0032991;GO:0043226;GO:0044464;GO:0005488
PF10_0368	810525	GO:0009987;GO:0032991;GO:0003774;GO:0003824;GO:0005488	SHANK1	50944	GO:0009987;GO:0044464;GO:0005488
PFL0585w	811170	GO:0008152;GO:0032991	FIS1	51024	GO:0009987;GO:0032502;GO:0043226;GO:0044464;GO:0005488
PFE0625w	812940	GO:0009987;GO:0051234;GO:0005488	ZNF593	51042	GO:0008152;GO:0065007;GO:0043226;GO:0044464;GO:0005488
PF14_0124	811705	GO:0009987;GO:0044422;GO:0003774;GO:0005198;GO:0005488	TNNI3K	51086	GO:0008152;GO:0043226;GO:0003824;GO:0005488
PF10_0368	810525	GO:0009987;GO:0032991;GO:0003774;GO:0003824;GO:0005488	SH3GLB1	51100	GO:0032502;GO:0044464;GO:0003824;GO:0005488
PF10_0165	810323	GO:0008152;GO:0032991;GO:0043226;GO:0003824;GO:0005488	PCNA	5111	GO:0008152;GO:0009987;GO:0051234;GO:0065007;GO:0032991;GO:0043226;GO:0044422;GO:0003824;GO:0005488
PFL0585w	811170	GO:0008152;GO:0032991	PCNA	5111	GO:0008152;GO:0009987;GO:0051234;GO:0065007;GO:0032991;GO:0043226;GO:0044422;GO:0003824;GO:0005488
PF14_0148	811729	GO:0008152;GO:0003824	PCNA	5111	GO:0008152;GO:0009987;GO:0051234;GO:0065007;GO:0032991;GO:0043226;GO:0044422;GO:0003824;GO:0005488
PFD0420c	812356	GO:0008152;GO:0003824;GO:0005488	PCNA	5111	GO:0008152;GO:0009987;GO:0051234;GO:0065007;GO:0032991;GO:0043226;GO:0044422;GO:0003824;GO:0005488
PFI1260c	813532	GO:0008152;GO:0043226;GO:0003824	PCNA	5111	GO:0008152;GO:0009987;GO:0051234;GO:0065007;GO:0032991;GO:0043226;GO:0044422;GO:0003824;GO:0005488
PF13_0330	814290	GO:0043226;GO:0003824;GO:0005488	PCNA	5111	GO:0008152;GO:0009987;GO:0051234;GO:0065007;GO:0032991;GO:0043226;GO:0044422;GO:0003824;GO:0005488
PFL0585w	811170	GO:0008152;GO:0032991	VPS28	51160	GO:0051234;GO:0043226;GO:0044464;GO:0005488
PFE0850c	812985	GO:0008152;GO:0032991;GO:0044464;GO:0005198	IPO11	51194	GO:0008152;GO:0051234;GO:0032991;GO:0043226;GO:0044464;GO:0005215;GO:0005488
PF14_0323	811905	GO:0005488	PCP4	5121	GO:0032502
PF14_0076	811658	GO:0008152;GO:0043226;GO:0044464;GO:0003824	PCSK1	5122	GO:0008152;GO:0009987;GO:0003824;GO:0005488
PF14_0076	811658	GO:0008152;GO:0043226;GO:0044464;GO:0003824	PCSK5	5125	GO:0008152;GO:0009987;GO:0043226;GO:0044421;GO:0003824
PF14_0198	811779	GO:0008152;GO:0043226;GO:0003824;GO:0005488	ZDHHC3	51304	GO:0008152;GO:0051234;GO:0043226;GO:0044464;GO:0003824;GO:0005488
PFI1260c	813532	GO:0008152;GO:0043226;GO:0003824	PHF21A	51317	GO:0008152;GO:0050896;GO:0065007;GO:0032991;GO:0043226;GO:0005488
PFB0815w	812762	GO:0008152;GO:0009987;GO:0044464;GO:0003824;GO:0005488	PDC	5132	GO:0009987;GO:0032501;GO:0050896;GO:0044464;GO:0030234
PF14_0359	811941	GO:0008152;GO:0005488	FZR1	51343	GO:0008152;GO:0009987;GO:0032991;GO:0005488;GO:0030234
PF14_0323	811905	GO:0005488	PDE1A	5136	GO:0009987;GO:0003824;GO:0005488
PF10_0155	810313	GO:0008152;GO:0032991;GO:0003824	HOOK1	51361	GO:0000003;GO:0009987;GO:0032501;GO:0043226;GO:0044422;GO:0044464;GO:0005488
PF10_0368	810525	GO:0009987;GO:0032991;GO:0003774;GO:0003824;GO:0005488	EIF3S6IP	51386	GO:0008152;GO:0043226;GO:0044422;GO:0005488
PFE1215c	813058	GO:0005488	RWDD1	51389	GO:0008152;GO:0003824;GO:0005488
MAL13P1.294	813857	GO:0009987;GO:0005488	RWDD1	51389	GO:0008152;GO:0003824;GO:0005488
PF10_0368	810525	GO:0009987;GO:0032991;GO:0003774;GO:0003824;GO:0005488	SNX9	51429	GO:0009987;GO:0051179;GO:0051234;GO:0044464;GO:0005488;GO:0060089
PF10_0271	810428	GO:0044464;GO:0005488	PDE6D	5147	GO:0032501;GO:0003824;GO:0005488
PF14_0399	811981	GO:0008152;GO:0009987;GO:0051234;GO:0003824;GO:0005488	PDE6D	5147	GO:0032501;GO:0003824;GO:0005488
PF14_0127	811708	GO:0008152;GO:0003824	CABP2	51475	GO:0009987;GO:0005488
PF14_0492	812074	GO:0008152;GO:0032991;GO:0005488;GO:0030234	CABP2	51475	GO:0009987;GO:0005488
PF10_0368	810525	GO:0009987;GO:0032991;GO:0003774;GO:0003824;GO:0005488	PDE6G	5148	GO:0032501;GO:0065007;GO:0003824;GO:0005488;GO:0030234
PF14_0359	811941	GO:0008152;GO:0005488	TH1L	51497	GO:0008152;GO:0065007;GO:0043226;GO:0005488
PF14_0529	812111	GO:0008152;GO:0051234;GO:0032991;GO:0044464	RAB14	51552	GO:0009987;GO:0051234;GO:0065007;GO:0043226;GO:0044464;GO:0003824;GO:0005488
PFL0585w	811170	GO:0008152;GO:0032991	PCQAP	51586	GO:0008152;GO:0065007;GO:0043226
PF14_0198	811779	GO:0008152;GO:0043226;GO:0003824;GO:0005488	PCQAP	51586	GO:0008152;GO:0065007;GO:0043226
PF13_0061	814039	GO:0008152;GO:0032991;GO:0043226;GO:0044464;GO:0005215	PCQAP	51586	GO:0008152;GO:0065007;GO:0043226
PF14_0198	811779	GO:0008152;GO:0043226;GO:0003824;GO:0005488	PIAS4	51588	GO:0008152;GO:0032501;GO:0065007;GO:0043226;GO:0044422;GO:0003824;GO:0005488
PFI1020c	813484	GO:0008152;GO:0003824	PIAS4	51588	GO:0008152;GO:0032501;GO:0065007;GO:0043226;GO:0044422;GO:0003824;GO:0005488
PF13_0301	814264	GO:0008152;GO:0003824	PIAS4	51588	GO:0008152;GO:0032501;GO:0065007;GO:0043226;GO:0044422;GO:0003824;GO:0005488
PFL0725w	811198	GO:0008152;GO:0043226;GO:0016209	PDGFRB	5159	GO:0008152;GO:0009987;GO:0065007;GO:0044464;GO:0003824;GO:0005488;GO:0060089
PFL2375c	811527	GO:0043226	CUTA	51596	GO:0051179;GO:0044464;GO:0005488
PF13_0178	814148	GO:0009987;GO:0005488	PDHA1	5160	GO:0008152;GO:0043226;GO:0003824
PF14_0068	811650	GO:0008152;GO:0032991;GO:0043226;GO:0005488	NOP5/NOP58	51602	GO:0008152;GO:0009987;GO:0051234;GO:0043226;GO:0005488
PF13_0330	814290	GO:0043226;GO:0003824;GO:0005488	NOP5/NOP58	51602	GO:0008152;GO:0009987;GO:0051234;GO:0043226;GO:0005488
PFL1200c	811292	GO:0043226;GO:0005488	SF3B14	51639	GO:0008152;GO:0043226;GO:0005488
PF14_0198	811779	GO:0008152;GO:0043226;GO:0003824;GO:0005488	VPS24	51652	GO:0051234;GO:0044464
PF10_0368	810525	GO:0009987;GO:0032991;GO:0003774;GO:0003824;GO:0005488	MPP6	51678	GO:0008152;GO:0044464;GO:0005488
PF11_0524	810633	GO:0008152;GO:0032991;GO:0043226	LSM7	51690	GO:0008152;GO:0032991;GO:0043226;GO:0005488
PF14_0411	811993	GO:0008152;GO:0032991;GO:0043226	LSM7	51690	GO:0008152;GO:0032991;GO:0043226;GO:0005488
PFE1020w	813019	GO:0008152;GO:0032991;GO:0043226	LSM7	51690	GO:0008152;GO:0032991;GO:0043226;GO:0005488
PF13_0142	814113	GO:0008152;GO:0032991;GO:0043226;GO:0005488	LSM7	51690	GO:0008152;GO:0032991;GO:0043226;GO:0005488
PF11_0524	810633	GO:0008152;GO:0032991;GO:0043226	LSM8	51691	GO:0008152;GO:0032991;GO:0043226;GO:0005488
PFL0460w	811145	GO:0008152;GO:0032991;GO:0043226;GO:0005488	LSM8	51691	GO:0008152;GO:0032991;GO:0043226;GO:0005488
PF14_0411	811993	GO:0008152;GO:0032991;GO:0043226	LSM8	51691	GO:0008152;GO:0032991;GO:0043226;GO:0005488
PFE0300c	812901	GO:0008152;GO:0032991;GO:0044464;GO:0005198	LSM8	51691	GO:0008152;GO:0032991;GO:0043226;GO:0005488
PFE1020w	813019	GO:0008152;GO:0032991;GO:0043226	LSM8	51691	GO:0008152;GO:0032991;GO:0043226;GO:0005488
PF13_0142	814113	GO:0008152;GO:0032991;GO:0043226;GO:0005488	LSM8	51691	GO:0008152;GO:0032991;GO:0043226;GO:0005488
PFL2345c	811521	GO:0008152;GO:0032991;GO:0043226;GO:0044464;GO:0003824;GO:0005488	CPSF3	51692	GO:0008152;GO:0043226;GO:0044422;GO:0003824;GO:0005488
PFD0895c	812505	GO:0051234	TRAPPC2L	51693	GO:0051234;GO:0044464;GO:0005215
PF10_0299	810456	GO:0008152;GO:0003824	EMCN	51705	GO:0009987;GO:0032502;GO:0065007;GO:0044464;GO:0005488
PF14_0142	811723	GO:0008152;GO:0003824	WBP11	51729	GO:0008152;GO:0043226;GO:0005488
PFB0715w	812744	GO:0008152;GO:0044422;GO:0003824;GO:0005488	WWOX	51741	GO:0008152;GO:0009987;GO:0043226;GO:0044464;GO:0003824;GO:0005488
PF10_0217	810374	GO:0008152;GO:0043226;GO:0005488	CROP	51747	GO:0008152;GO:0032502;GO:0050896;GO:0043226;GO:0005488
PF10_0217	810374	GO:0008152;GO:0043226;GO:0005488	CRKRS	51755	GO:0008152;GO:0043226;GO:0003824;GO:0005488;GO:0030528
PF11_0096	810647	GO:0008152;GO:0032991;GO:0003824;GO:0005488	SERPINF1	5176	GO:0009987;GO:0032501;GO:0065007;GO:0030234
PF11_0331	810878	GO:0008152;GO:0009987;GO:0032991;GO:0005488	TUBA8	51807	GO:0008152;GO:0009987;GO:0032991;GO:0043226;GO:0044422;GO:0003824;GO:0005488
PF11_0377	810923	GO:0008152;GO:0003824;GO:0005488	PER1	5187	GO:0008152;GO:0009987;GO:0050896;GO:0065007;GO:0043226;GO:0005488;GO:0060089
PFI1260c	813532	GO:0008152;GO:0043226;GO:0003824	PEX14	5195	GO:0051234;GO:0043226;GO:0044464;GO:0005488
PFI0180w	813316	GO:0008152;GO:0009987;GO:0032991;GO:0044422;GO:0003824;GO:0005488	PFDN5	5204	GO:0008152;GO:0065007;GO:0032991;GO:0043226;GO:0044464;GO:0005488
PFL0660w	811185	GO:0009987;GO:0032991;GO:0003774	PFKM	5213	GO:0008152;GO:0065007;GO:0032991;GO:0044464;GO:0003824;GO:0005488
PFL0660w	811185	GO:0009987;GO:0032991;GO:0003774	PFKP	5214	GO:0008152;GO:0032991;GO:0044464;GO:0003824;GO:0005488
PF10_0368	810525	GO:0009987;GO:0032991;GO:0003774;GO:0003824;GO:0005488	PFN1	5216	GO:0009987;GO:0032502;GO:0065007;GO:0043226;GO:0044464;GO:0005488
PF14_0124	811705	GO:0009987;GO:0044422;GO:0003774;GO:0005198;GO:0005488	PFN1	5216	GO:0009987;GO:0032502;GO:0065007;GO:0043226;GO:0044464;GO:0005488
PF13_0121	814092	GO:0008152;GO:0032991;GO:0043226;GO:0003824	PFN2	5217	GO:0009987;GO:0043226;GO:0005488
MAL13P1.164	813717	GO:0008152;GO:0005488	ATP6V1A	523	GO:0008152;GO:0051234;GO:0032991;GO:0043226;GO:0044464;GO:0003824;GO:0005215;GO:0005488
PF11_0096	810647	GO:0008152;GO:0032991;GO:0003824;GO:0005488	PGR	5241	GO:0008152;GO:0009987;GO:0032502;GO:0048511;GO:0065007;GO:0043226;GO:0005488;GO:0060089
MAL13P1.120	813670	GO:0008152;GO:0043226;GO:0005488	PGR	5241	GO:0008152;GO:0009987;GO:0032502;GO:0048511;GO:0065007;GO:0043226;GO:0005488;GO:0060089
PFI1260c	813532	GO:0008152;GO:0043226;GO:0003824	PHB	5245	GO:0008152;GO:0009987;GO:0065007;GO:0043226;GO:0044422;GO:0044464;GO:0005488;GO:0030528
PF14_0323	811905	GO:0005488	PHKG1	5260	GO:0008152;GO:0032991;GO:0003824;GO:0005488
PF10_0316	810473	GO:0008152;GO:0044464	PIGC	5279	GO:0008152;GO:0043226;GO:0044464;GO:0003824
PF10_0316	810473	GO:0008152;GO:0044464	PIGH	5283	GO:0008152;GO:0043226;GO:0003824
PF13_0062	814040	GO:0051234;GO:0032991;GO:0044464	PIGR	5284	GO:0051234;GO:0044464;GO:0005215
PF14_0323	811905	GO:0005488	PIK3C3	5289	GO:0008152;GO:0032991;GO:0003824;GO:0005488
PF14_0425	812007	GO:0008152;GO:0003824	ATP6V1E1	529	GO:0008152;GO:0051234;GO:0032991;GO:0043226;GO:0044464;GO:0003824;GO:0005215;GO:0005488
PF11_0096	810647	GO:0008152;GO:0032991;GO:0003824;GO:0005488	PIN1	5300	GO:0008152;GO:0009987;GO:0043226;GO:0003824;GO:0005488
PF14_0316	811898	GO:0008152;GO:0043226;GO:0005488	PIN1	5300	GO:0008152;GO:0009987;GO:0043226;GO:0003824;GO:0005488
PF11_0096	810647	GO:0008152;GO:0032991;GO:0003824;GO:0005488	PIN4	5303	GO:0008152;GO:0044464;GO:0003824
PF14_0068	811650	GO:0008152;GO:0032991;GO:0043226;GO:0005488	PIN4	5303	GO:0008152;GO:0044464;GO:0003824
PFE0765w	812967	GO:0003824	PITPNA	5306	GO:0008152;GO:0032501;GO:0051234;GO:0044464;GO:0005215;GO:0005488
PFI1260c	813532	GO:0008152;GO:0043226;GO:0003824	PITX2	5308	GO:0032501;GO:0032502;GO:0065007;GO:0032991;GO:0043226;GO:0005488
PF13_0150	814120	GO:0008152;GO:0043226;GO:0044422;GO:0003824;GO:0005488	PKP2	5318	GO:0009987;GO:0032502;GO:0043226;GO:0044464;GO:0005488
PFB0605w	812721	GO:0008152;GO:0009987;GO:0003824;GO:0005488	PLCB2	5330	GO:0008152;GO:0009987;GO:0065007;GO:0003824;GO:0005488;GO:0060089
PF14_0346	811928	GO:0008152;GO:0032991;GO:0003824;GO:0005488;GO:0030234	PLCB3	5331	GO:0008152;GO:0009987;GO:0044464;GO:0003824;GO:0005488;GO:0060089
PF14_0323	811905	GO:0005488	PLCD1	5333	GO:0008152;GO:0009987;GO:0003824;GO:0005488;GO:0060089
PF14_0124	811705	GO:0009987;GO:0044422;GO:0003774;GO:0005198;GO:0005488	PLD1	5337	GO:0008152;GO:0009987;GO:0050896;GO:0043226;GO:0044464;GO:0003824;GO:0005488
PF14_0124	811705	GO:0009987;GO:0044422;GO:0003774;GO:0005198;GO:0005488	CLIC5	53405	GO:0022414;GO:0051234;GO:0043226;GO:0044464;GO:0005215;GO:0005488
PF10_0111	810269	GO:0008152;GO:0032991;GO:0003824	PLK1	5347	GO:0008152;GO:0009987;GO:0043226;GO:0044464;GO:0003824;GO:0005488
PFE0915c	812998	GO:0008152;GO:0032991;GO:0003824	PLK1	5347	GO:0008152;GO:0009987;GO:0043226;GO:0044464;GO:0003824;GO:0005488
MAL13P1.270	813832	GO:0008152;GO:0032991;GO:0003824	PLK1	5347	GO:0008152;GO:0009987;GO:0043226;GO:0044464;GO:0003824;GO:0005488
PF13_0156	814126	GO:0008152;GO:0032991;GO:0003824	PLK1	5347	GO:0008152;GO:0009987;GO:0043226;GO:0044464;GO:0003824;GO:0005488
PF13_0282	814246	GO:0008152;GO:0032991;GO:0003824	PLK1	5347	GO:0008152;GO:0009987;GO:0043226;GO:0044464;GO:0003824;GO:0005488
PF13_0089	814067	GO:0003824	PLSCR1	5359	GO:0009987;GO:0050896;GO:0044464;GO:0005215;GO:0005488
PFI1260c	813532	GO:0008152;GO:0043226;GO:0003824	MBD3	53615	GO:0008152;GO:0065007;GO:0032991;GO:0043226;GO:0044422;GO:0005488
PF11_0096	810647	GO:0008152;GO:0032991;GO:0003824;GO:0005488	PML	5371	GO:0008152;GO:0009987;GO:0050896;GO:0065007;GO:0043226;GO:0044422;GO:0044464;GO:0005488;GO:0030528
PFI1260c	813532	GO:0008152;GO:0043226;GO:0003824	PML	5371	GO:0008152;GO:0009987;GO:0050896;GO:0065007;GO:0043226;GO:0044422;GO:0044464;GO:0005488;GO:0030528
PFB0445c	812689	GO:0003824;GO:0005488	EXOSC9	5393	GO:0002376;GO:0008152;GO:0032991;GO:0043226;GO:0003824;GO:0005488
PFL0960w	811244	GO:0008152;GO:0003824	EXOSC10	5394	GO:0008152;GO:0043226;GO:0044464;GO:0003824;GO:0005488
PFE1020w	813019	GO:0008152;GO:0032991;GO:0043226	EXOSC10	5394	GO:0008152;GO:0043226;GO:0044464;GO:0003824;GO:0005488
PF13_0330	814290	GO:0043226;GO:0003824;GO:0005488	EXOSC10	5394	GO:0008152;GO:0043226;GO:0044464;GO:0003824;GO:0005488
PF14_0151	811732	GO:0005488	PCBP3	54039	GO:0008152;GO:0032991;GO:0005488
PF13_0301	814264	GO:0008152;GO:0003824	PCBP3	54039	GO:0008152;GO:0032991;GO:0005488
PFL1655c	811383	GO:0008152;GO:0043226;GO:0003824;GO:0005488	POLE3	54107	GO:0008152;GO:0043226;GO:0044464;GO:0003824;GO:0005488
PF10_0196	810354	GO:0009987;GO:0032991;GO:0003774	PNN	5411	GO:0008152;GO:0009987;GO:0065007;GO:0032991;GO:0043226;GO:0044422;GO:0044464;GO:0005488
PF14_0597	812179	GO:0008152;GO:0044464;GO:0003824;GO:0005488	CYCS	54205	GO:0008152;GO:0032502;GO:0051234;GO:0065007;GO:0031974;GO:0032991;GO:0043226;GO:0044464;GO:0003824;GO:0005488
PF13_0353	814312	GO:0008152;GO:0003824	CYCS	54205	GO:0008152;GO:0032502;GO:0051234;GO:0065007;GO:0031974;GO:0032991;GO:0043226;GO:0044464;GO:0003824;GO:0005488
PF10_0165	810323	GO:0008152;GO:0032991;GO:0043226;GO:0003824;GO:0005488	POLA1	5422	GO:0008152;GO:0009987;GO:0050896;GO:0031975;GO:0032991;GO:0043226;GO:0044422;GO:0003824;GO:0005488
PF14_0366	811948	GO:0008152;GO:0032991;GO:0003824	POLA1	5422	GO:0008152;GO:0009987;GO:0050896;GO:0031975;GO:0032991;GO:0043226;GO:0044422;GO:0003824;GO:0005488
PF10_0165	810323	GO:0008152;GO:0032991;GO:0043226;GO:0003824;GO:0005488	POLD2	5425	GO:0008152;GO:0043226;GO:0003824;GO:0005488
PF13_0142	814113	GO:0008152;GO:0032991;GO:0043226;GO:0005488	POLD2	5425	GO:0008152;GO:0043226;GO:0003824;GO:0005488
PFL1655c	811383	GO:0008152;GO:0043226;GO:0003824;GO:0005488	POLE	5426	GO:0008152;GO:0009987;GO:0043226;GO:0003824;GO:0005488
PFL0585w	811170	GO:0008152;GO:0032991	POLH	5429	GO:0008152;GO:0065007;GO:0043226;GO:0044422;GO:0003824;GO:0005488
PFL0660w	811185	GO:0009987;GO:0032991;GO:0003774	POLH	5429	GO:0008152;GO:0065007;GO:0043226;GO:0044422;GO:0003824;GO:0005488
PFE0795c	812973	GO:0003824	POLR2A	5430	GO:0008152;GO:0065007;GO:0043226;GO:0044422;GO:0003824;GO:0005488
PF13_0341	814300	GO:0008152;GO:0044422;GO:0003824;GO:0005488	POLR2A	5430	GO:0008152;GO:0065007;GO:0043226;GO:0044422;GO:0003824;GO:0005488
PF14_0128	811709	GO:0008152;GO:0003824	POLR2C	5432	GO:0008152;GO:0043226;GO:0044422;GO:0044464;GO:0003824;GO:0005488
PFB0715w	812744	GO:0008152;GO:0044422;GO:0003824;GO:0005488	POLR2C	5432	GO:0008152;GO:0043226;GO:0044422;GO:0044464;GO:0003824;GO:0005488
PF13_0341	814300	GO:0008152;GO:0044422;GO:0003824;GO:0005488	POLR2C	5432	GO:0008152;GO:0043226;GO:0044422;GO:0044464;GO:0003824;GO:0005488
PFB0715w	812744	GO:0008152;GO:0044422;GO:0003824;GO:0005488	POLR2D	5433	GO:0008152;GO:0043226;GO:0044422;GO:0003824
PF13_0341	814300	GO:0008152;GO:0044422;GO:0003824;GO:0005488	POLR2D	5433	GO:0008152;GO:0043226;GO:0044422;GO:0003824
PF13_0341	814300	GO:0008152;GO:0044422;GO:0003824;GO:0005488	POLR2E	5434	GO:0008152;GO:0043226;GO:0044422;GO:0003824;GO:0005488
PF11_0427	810973	GO:0008152;GO:0043226;GO:0003824	DPM3	54344	GO:0008152;GO:0032991;GO:0043226;GO:0044464;GO:0005488
PF13_0341	814300	GO:0008152;GO:0044422;GO:0003824;GO:0005488	POLR2F	5435	GO:0008152;GO:0065007;GO:0032991;GO:0043226;GO:0003824;GO:0005488
PF13_0341	814300	GO:0008152;GO:0044422;GO:0003824;GO:0005488	POLR2G	5436	GO:0008152;GO:0043226;GO:0003824;GO:0005488
PFB0715w	812744	GO:0008152;GO:0044422;GO:0003824;GO:0005488	POLR2H	5437	GO:0008152;GO:0043226;GO:0003824;GO:0005488
PF13_0341	814300	GO:0008152;GO:0044422;GO:0003824;GO:0005488	POLR2H	5437	GO:0008152;GO:0043226;GO:0003824;GO:0005488
PF13_0341	814300	GO:0008152;GO:0044422;GO:0003824;GO:0005488	POLR2K	5440	GO:0008152;GO:0065007;GO:0043226;GO:0044422;GO:0003824;GO:0005488
PFB0715w	812744	GO:0008152;GO:0044422;GO:0003824;GO:0005488	POLR2L	5441	GO:0008152;GO:0065007;GO:0043226;GO:0044422;GO:0003824;GO:0005488
PF13_0341	814300	GO:0008152;GO:0044422;GO:0003824;GO:0005488	POLR2L	5441	GO:0008152;GO:0065007;GO:0043226;GO:0044422;GO:0003824;GO:0005488
PF11_0524	810633	GO:0008152;GO:0032991;GO:0043226	XRN1	54464	GO:0009987;GO:0044464;GO:0003824;GO:0005488
PF10_0368	810525	GO:0009987;GO:0032991;GO:0003774;GO:0003824;GO:0005488	ZFAND6	54469	GO:0009987;GO:0005488
PF11_0524	810633	GO:0008152;GO:0032991;GO:0043226	PLEKHA5	54477	GO:0005488
PF13_0330	814290	GO:0043226;GO:0003824;GO:0005488	ING3	54556	GO:0008152;GO:0065007;GO:0043226;GO:0005488
PF11_0087	810638	GO:0008152;GO:0043226;GO:0003824;GO:0005488	ATRX	546	GO:0008152;GO:0009987;GO:0032501;GO:0032502;GO:0065007;GO:0043226;GO:0044422;GO:0003824;GO:0005488
PFI1260c	813532	GO:0008152;GO:0043226;GO:0003824	ATRX	546	GO:0008152;GO:0009987;GO:0032501;GO:0032502;GO:0065007;GO:0043226;GO:0044422;GO:0003824;GO:0005488
PF13_0330	814290	GO:0043226;GO:0003824;GO:0005488	INOC1	54617	GO:0043226;GO:0003824;GO:0005488
PFE0845c	812984	GO:0008152;GO:0032991;GO:0044464;GO:0005198;GO:0005488	ARL15	54622	GO:0005488
PFI1260c	813532	GO:0008152;GO:0043226;GO:0003824	PPARD	5467	GO:0008152;GO:0009987;GO:0032501;GO:0032502;GO:0051234;GO:0065007;GO:0043226;GO:0005488;GO:0030234;GO:0030528;GO:0060089
PF14_0323	811905	GO:0005488	PPEF2	5470	GO:0008152;GO:0009987;GO:0032501;GO:0003824;GO:0005488
PFE0465c	812845	GO:0008152;GO:0043226;GO:0044422;GO:0003824;GO:0005488	RRN3	54700	GO:0008152;GO:0065007;GO:0043226;GO:0030528
PF13_0233	814200	GO:0032991;GO:0044422;GO:0044464;GO:0005488	RRN3	54700	GO:0008152;GO:0065007;GO:0043226;GO:0030528
PFL0585w	811170	GO:0008152;GO:0032991	2007-03-05	54708	GO:0008152;GO:0044464;GO:0003824;GO:0005488
PF10_0331	810488	GO:0009987;GO:0051234	PPBP	5473	GO:0002376;GO:0009987;GO:0050896;GO:0051234;GO:0044421;GO:0005215;GO:0005488
PF14_0323	811905	GO:0005488	PPEF1	5475	GO:0008152;GO:0009987;GO:0003824;GO:0005488
PF14_0492	812074	GO:0008152;GO:0032991;GO:0005488;GO:0030234	PPIA	5478	GO:0008152;GO:0065007;GO:0003824;GO:0005488
PF10_0368	810525	GO:0009987;GO:0032991;GO:0003774;GO:0003824;GO:0005488	PPIB	5479	GO:0008152;GO:0031974;GO:0043226;GO:0003824;GO:0005488
PF14_0529	812111	GO:0008152;GO:0051234;GO:0032991;GO:0044464	AFTPH	54812	GO:0051234;GO:0032991;GO:0044464;GO:0005488
PFI0370c	813354	GO:0032991;GO:0030234	ZCCHC10	54819	GO:0005488
PF14_0486	812068	GO:0008152;GO:0005488	TRPM7	54822	GO:0008152;GO:0009987;GO:0051234;GO:0044464;GO:0003824;GO:0005215;GO:0005488
PF13_0061	814039	GO:0008152;GO:0032991;GO:0043226;GO:0044464;GO:0005215	GDPD2	54857	GO:0008152;GO:0044464;GO:0003824
PFI1260c	813532	GO:0008152;GO:0043226;GO:0003824	BCOR	54880	GO:0008152;GO:0065007;GO:0043226;GO:0005488
PF11_0096	810647	GO:0008152;GO:0032991;GO:0003824;GO:0005488	UBE2R2	54926	GO:0008152;GO:0003824
PFE0845c	812984	GO:0008152;GO:0032991;GO:0044464;GO:0005198;GO:0005488	DUSP23	54935	GO:0008152;GO:0043226;GO:0003824
PF14_0486	812068	GO:0008152;GO:0005488	PPM1A	5494	GO:0008152;GO:0065007;GO:0032991;GO:0003824;GO:0005488;GO:0060089
PF13_0178	814148	GO:0009987;GO:0005488	C4orf27	54969	GO:0043226
PF10_0275	810432	GO:0008152;GO:0043226;GO:0044464;GO:0003824	PPOX	5498	GO:0008152;GO:0043226;GO:0044464;GO:0003824;GO:0005488
PF11_0096	810647	GO:0008152;GO:0032991;GO:0003824;GO:0005488	PPP1R2	5504	GO:0008152;GO:0065007;GO:0005488;GO:0030234
PF14_0142	811723	GO:0008152;GO:0003824	PPP1R2	5504	GO:0008152;GO:0065007;GO:0005488;GO:0030234
PF13_0178	814148	GO:0009987;GO:0005488	ENOX1	55068	GO:0005488
PF14_0142	811723	GO:0008152;GO:0003824	PPP1R3D	5509	GO:0008152;GO:0003824
PF10_0153	810311	GO:0008152;GO:0050896;GO:0051234;GO:0043226;GO:0003824;GO:0005488	MED9	55090	GO:0043226;GO:0005488
PF11_0351	810898	GO:0050896;GO:0005488	MED9	55090	GO:0043226;GO:0005488
PFB0715w	812744	GO:0008152;GO:0044422;GO:0003824;GO:0005488	MED9	55090	GO:0043226;GO:0005488
MAL13P1.283	813845	GO:0008152;GO:0032991;GO:0003824;GO:0005488	MED9	55090	GO:0043226;GO:0005488
PF13_0341	814300	GO:0008152;GO:0044422;GO:0003824;GO:0005488	MED9	55090	GO:0043226;GO:0005488
PF11_0096	810647	GO:0008152;GO:0032991;GO:0003824;GO:0005488	PPP1R8	5511	GO:0008152;GO:0009987;GO:0065007;GO:0032991;GO:0043226;GO:0003824;GO:0005488;GO:0030234
PF14_0142	811723	GO:0008152;GO:0003824	PPP1R8	5511	GO:0008152;GO:0009987;GO:0065007;GO:0032991;GO:0043226;GO:0003824;GO:0005488;GO:0030234
PF14_0656	812238	GO:0008152;GO:0043226;GO:0005488	THAP1	55145	GO:0043226;GO:0005488
PFE0465c	812845	GO:0008152;GO:0043226;GO:0044422;GO:0003824;GO:0005488	RBM23	55147	GO:0008152;GO:0043226;GO:0005488
PF10_0272	810429	GO:0008152;GO:0032991;GO:0043226;GO:0044464;GO:0005198	C14orf130	55148	GO:0008152;GO:0003824;GO:0005488
PF11_0370	810917	GO:0044464	C14orf130	55148	GO:0008152;GO:0003824;GO:0005488
PF14_0486	812068	GO:0008152;GO:0005488	PPP2CA	5515	GO:0008152;GO:0009987;GO:0032502;GO:0050896;GO:0065007;GO:0032991;GO:0043226;GO:0044464;GO:0003824;GO:0005488
PF10_0271	810428	GO:0044464;GO:0005488	RIF1	55183	GO:0009987;GO:0050896;GO:0043226;GO:0044422
PF11_0250	810797	GO:0008152;GO:0009987;GO:0032991;GO:0043226;GO:0044464;GO:0005198	RIF1	55183	GO:0009987;GO:0050896;GO:0043226;GO:0044422
PF14_0352	811934	GO:0008152;GO:0032991;GO:0003824	RIF1	55183	GO:0009987;GO:0050896;GO:0043226;GO:0044422
PFD0600c	812585	GO:0008152;GO:0032991;GO:0044464;GO:0005198;GO:0005488	RIF1	55183	GO:0009987;GO:0050896;GO:0043226;GO:0044422
PFB0455w	812691	GO:0008152;GO:0032991;GO:0043226;GO:0044464;GO:0005198	RIF1	55183	GO:0009987;GO:0050896;GO:0043226;GO:0044422
PF14_0399	811981	GO:0008152;GO:0009987;GO:0051234;GO:0003824;GO:0005488	PPP2R1B	5519	GO:0008152;GO:0009987;GO:0050896;GO:0065007;GO:0032991;GO:0043226;GO:0044464;GO:0003824;GO:0005488;GO:0030234
PF14_0399	811981	GO:0008152;GO:0009987;GO:0051234;GO:0003824;GO:0005488	PPP2R2B	5521	GO:0009987;GO:0032502;GO:0032991;GO:0030234
PF14_0399	811981	GO:0008152;GO:0009987;GO:0051234;GO:0003824;GO:0005488	PPP2R2C	5522	GO:0009987;GO:0032991;GO:0030234
PF11_0096	810647	GO:0008152;GO:0032991;GO:0003824;GO:0005488	PPP2R4	5524	GO:0008152;GO:0032991;GO:0044464;GO:0005488;GO:0030234
PF13_0330	814290	GO:0043226;GO:0003824;GO:0005488	C20orf20	55257	GO:0008152;GO:0065007;GO:0032991;GO:0043226
PF14_0492	812074	GO:0008152;GO:0032991;GO:0005488;GO:0030234	PPP3CA	5530	GO:0008152;GO:0009987;GO:0050896;GO:0051234;GO:0032991;GO:0043226;GO:0044464;GO:0003824;GO:0005488
PF10_0368	810525	GO:0009987;GO:0032991;GO:0003774;GO:0003824;GO:0005488	PEF1	553115	GO:0044464;GO:0005488
PFE0625w	812940	GO:0009987;GO:0051234;GO:0005488	RFK	55312	GO:0008152;GO:0044464;GO:0003824;GO:0005488
PF14_0529	812111	GO:0008152;GO:0051234;GO:0032991;GO:0044464	C4orf16	55435	GO:0043226
PF14_0323	811905	GO:0005488	TRPV6	55503	GO:0051234;GO:0065007;GO:0044464;GO:0005215;GO:0005488
PFL0585w	811170	GO:0008152;GO:0032991	OTUB1	55611	GO:0002376;GO:0008152;GO:0003824
PF14_0664	812246	GO:0008152;GO:0032991;GO:0043226;GO:0003824;GO:0005488	PRKAA1	5562	GO:0008152;GO:0009987;GO:0050896;GO:0065007;GO:0044464;GO:0003824;GO:0005488;GO:0030234
PF14_0664	812246	GO:0008152;GO:0032991;GO:0043226;GO:0003824;GO:0005488	PRKAA2	5563	GO:0008152;GO:0009987;GO:0043226;GO:0003824;GO:0005488
PFL0190w	811091	GO:0008152;GO:0003824	RNF126	55658	GO:0005488
PF10_0153	810311	GO:0008152;GO:0050896;GO:0051234;GO:0043226;GO:0003824;GO:0005488	PRKACA	5566	GO:0008152;GO:0032991;GO:0043226;GO:0003824;GO:0005488
PFL1110c	811274	GO:0008152;GO:0032991;GO:0030234	PRKACA	5566	GO:0008152;GO:0032991;GO:0043226;GO:0003824;GO:0005488
PF14_0127	811708	GO:0008152;GO:0003824	PRKACA	5566	GO:0008152;GO:0032991;GO:0043226;GO:0003824;GO:0005488
PF10_0143	810301	GO:0065007;GO:0043226;GO:0044464;GO:0005488	PRPF40A	55660	GO:0008152;GO:0043226;GO:0005488
PFL1110c	811274	GO:0008152;GO:0032991;GO:0030234	PRPF40A	55660	GO:0008152;GO:0043226;GO:0005488
PF14_0656	812238	GO:0008152;GO:0043226;GO:0005488	PRPF40A	55660	GO:0008152;GO:0043226;GO:0005488
PFD0265w	812426	GO:0008152;GO:0032991;GO:0005488	PRPF40A	55660	GO:0008152;GO:0043226;GO:0005488
MAL13P1.338	813905	GO:0008152;GO:0032991;GO:0005488	PRPF40A	55660	GO:0008152;GO:0043226;GO:0005488
PFI1260c	813532	GO:0008152;GO:0043226;GO:0003824	HIF1AN	55662	GO:0008152;GO:0065007;GO:0043226;GO:0003824;GO:0005488
PFL0585w	811170	GO:0008152;GO:0032991	NPLOC4	55666	GO:0008152;GO:0009987;GO:0043226;GO:0044464;GO:0005488
PFL0660w	811185	GO:0009987;GO:0032991;GO:0003774	PKIA	5569	GO:0065007;GO:0030234
PF11_0096	810647	GO:0008152;GO:0032991;GO:0003824;GO:0005488	PACS1	55690	GO:0051234;GO:0043226;GO:0005488
PF14_0529	812111	GO:0008152;GO:0051234;GO:0032991;GO:0044464	PACS1	55690	GO:0051234;GO:0043226;GO:0005488
PFL0660w	811185	GO:0009987;GO:0032991;GO:0003774	PKIB	5570	GO:0065007;GO:0003824;GO:0030234
PF13_0150	814120	GO:0008152;GO:0043226;GO:0044422;GO:0003824;GO:0005488	POLR3E	55718	GO:0008152;GO:0043226;GO:0003824
PF10_0368	810525	GO:0009987;GO:0032991;GO:0003774;GO:0003824;GO:0005488	ATF7IP	55729	GO:0008152;GO:0065007;GO:0043226;GO:0005488
PFE1400c	813094	GO:0051234	ATF7IP	55729	GO:0008152;GO:0065007;GO:0043226;GO:0005488
PF14_0124	811705	GO:0009987;GO:0044422;GO:0003774;GO:0005198;GO:0005488	PARVA	55742	GO:0009987;GO:0043226;GO:0044464;GO:0005488
PFL1110c	811274	GO:0008152;GO:0032991;GO:0030234	PRKAR1B	5575	GO:0008152;GO:0009987;GO:0050896;GO:0032991;GO:0005488;GO:0030234
PFL2345c	811521	GO:0008152;GO:0032991;GO:0043226;GO:0044464;GO:0003824;GO:0005488	CDK5RAP2	55755	GO:0032502;GO:0065007;GO:0043226;GO:0044464;GO:0005488
PF14_0124	811705	GO:0009987;GO:0044422;GO:0003774;GO:0005198;GO:0005488	PRKCA	5578	GO:0008152;GO:0009987;GO:0065007;GO:0044464;GO:0003824;GO:0005488;GO:0060089
PF14_0141	811722	GO:0008152;GO:0032991;GO:0044464;GO:0005198	PRKCA	5578	GO:0008152;GO:0009987;GO:0065007;GO:0044464;GO:0003824;GO:0005488;GO:0060089
PF14_0316	811898	GO:0008152;GO:0043226;GO:0005488	PRKCA	5578	GO:0008152;GO:0009987;GO:0065007;GO:0044464;GO:0003824;GO:0005488;GO:0060089
PF14_0346	811928	GO:0008152;GO:0032991;GO:0003824;GO:0005488;GO:0030234	PRKCA	5578	GO:0008152;GO:0009987;GO:0065007;GO:0044464;GO:0003824;GO:0005488;GO:0060089
PF14_0436	812018	GO:0003824;GO:0005488	PRKCA	5578	GO:0008152;GO:0009987;GO:0065007;GO:0044464;GO:0003824;GO:0005488;GO:0060089
PF14_0316	811898	GO:0008152;GO:0043226;GO:0005488	PRKCB1	5579	GO:0008152;GO:0009987;GO:0044464;GO:0003824;GO:0005488;GO:0060089
PF13_0178	814148	GO:0009987;GO:0005488	PRKCB1	5579	GO:0008152;GO:0009987;GO:0044464;GO:0003824;GO:0005488;GO:0060089
PF14_0124	811705	GO:0009987;GO:0044422;GO:0003774;GO:0005198;GO:0005488	PRKCD	5580	GO:0008152;GO:0009987;GO:0043226;GO:0044464;GO:0003824;GO:0005488;GO:0030234;GO:0060089
PF14_0407	811989	GO:0044464	PRKCD	5580	GO:0008152;GO:0009987;GO:0043226;GO:0044464;GO:0003824;GO:0005488;GO:0030234;GO:0060089
PFI1260c	813532	GO:0008152;GO:0043226;GO:0003824	HR	55806	GO:0008152;GO:0065007;GO:0043226;GO:0044422;GO:0005488
PF14_0124	811705	GO:0009987;GO:0044422;GO:0003774;GO:0005198;GO:0005488	PRKCE	5581	GO:0008152;GO:0009987;GO:0065007;GO:0044464;GO:0003824;GO:0005488;GO:0060089
PF11_0096	810647	GO:0008152;GO:0032991;GO:0003824;GO:0005488	BDP1	55814	GO:0043226;GO:0005488
PF14_0316	811898	GO:0008152;GO:0043226;GO:0005488	PRKCG	5582	GO:0008152;GO:0009987;GO:0032502;GO:0065007;GO:0003824;GO:0005488;GO:0060089
PFI1700c	813620	GO:0009987;GO:0051234	VPS11	55823	GO:0051234;GO:0043226;GO:0044422;GO:0044464;GO:0005488
PFB0605w	812721	GO:0008152;GO:0009987;GO:0003824;GO:0005488	PKN1	5585	GO:0008152;GO:0009987;GO:0065007;GO:0044464;GO:0003824;GO:0005488
PF14_0124	811705	GO:0009987;GO:0044422;GO:0003774;GO:0005198;GO:0005488	ACTR10	55860	GO:0043226;GO:0005488
PF10_0165	810323	GO:0008152;GO:0032991;GO:0043226;GO:0003824;GO:0005488	PBK	55872	GO:0008152;GO:0009987;GO:0003824;GO:0005488
PF10_0068	810226	GO:0005488	LMO3	55885	GO:0008152;GO:0065007;GO:0005488
PF13_0330	814290	GO:0043226;GO:0003824;GO:0005488	DMAP1	55929	GO:0008152;GO:0065007;GO:0043226;GO:0003824;GO:0005488;GO:0030528
PFB0150c	812626	GO:0008152;GO:0051704;GO:0003824;GO:0005488	MAPK1	5594	GO:0008152;GO:0009987;GO:0032502;GO:0050896;GO:0065007;GO:0043226;GO:0044464;GO:0003824;GO:0005488
PFB0150c	812626	GO:0008152;GO:0051704;GO:0003824;GO:0005488	MAPK3	5595	GO:0008152;GO:0009987;GO:0032501;GO:0032502;GO:0050896;GO:0043226;GO:0044464;GO:0003824;GO:0005488
PFB0605w	812721	GO:0008152;GO:0009987;GO:0003824;GO:0005488	MAPK3	5595	GO:0008152;GO:0009987;GO:0032501;GO:0032502;GO:0050896;GO:0043226;GO:0044464;GO:0003824;GO:0005488
PF14_0346	811928	GO:0008152;GO:0032991;GO:0003824;GO:0005488;GO:0030234	2007-09-03	55964	GO:0009987;GO:0005488
PF13_0178	814148	GO:0009987;GO:0005488	2007-09-03	55964	GO:0009987;GO:0005488
PFB0150c	812626	GO:0008152;GO:0051704;GO:0003824;GO:0005488	MAP2K2	5605	GO:0008152;GO:0003824;GO:0005488
PF14_0142	811723	GO:0008152;GO:0003824	EIF2AK2	5610	GO:0002376;GO:0008152;GO:0009987;GO:0032502;GO:0050896;GO:0065007;GO:0044464;GO:0003824;GO:0005488;GO:0030234
PFL1110c	811274	GO:0008152;GO:0032991;GO:0030234	PRKX	5613	GO:0008152;GO:0003824;GO:0005488
PF11_0164	810711	GO:0008152;GO:0003824;GO:0005488	PRL	5617	GO:0009987;GO:0022414;GO:0044421;GO:0044464;GO:0005488
PF10_0153	810311	GO:0008152;GO:0050896;GO:0051234;GO:0043226;GO:0003824;GO:0005488	PRNP	5621	GO:0008152;GO:0009987;GO:0043226;GO:0044464;GO:0005488
PF11_0096	810647	GO:0008152;GO:0032991;GO:0003824;GO:0005488	PRNP	5621	GO:0008152;GO:0009987;GO:0043226;GO:0044464;GO:0005488
PFL0660w	811185	GO:0009987;GO:0032991;GO:0003774	PARD3	56288	GO:0008152;GO:0009987;GO:0032502;GO:0065007;GO:0043226;GO:0044464;GO:0005488
PF13_0157	814127	GO:0008152;GO:0043226;GO:0003824	PRPS1	5631	GO:0008152;GO:0032502;GO:0003824;GO:0005488
PF13_0157	814127	GO:0008152;GO:0043226;GO:0003824	PRPS2	5634	GO:0008152;GO:0003824;GO:0005488
PF14_0242	811824	GO:0003824	PRMT8	56341	GO:0008152;GO:0065007;GO:0043226;GO:0044464;GO:0003824;GO:0005488
PF13_0157	814127	GO:0008152;GO:0043226;GO:0003824	PRPSAP1	5635	GO:0008152;GO:0003824;GO:0030234
PF14_0323	811905	GO:0005488	KCNQ5	56479	GO:0008152;GO:0009987;GO:0051234;GO:0032991;GO:0044464;GO:0005215;GO:0005488
PF11_0096	810647	GO:0008152;GO:0032991;GO:0003824;GO:0005488	PSEN2	5664	GO:0008152;GO:0009987;GO:0032501;GO:0032502;GO:0065007;GO:0043226;GO:0044464;GO:0003824;GO:0005488
PF11_0062	810614	GO:0008152;GO:0009987;GO:0032991;GO:0043226;GO:0005488	BCCIP	56647	GO:0008152;GO:0009987;GO:0043226
PF11_0087	810638	GO:0008152;GO:0043226;GO:0003824;GO:0005488	BCCIP	56647	GO:0008152;GO:0009987;GO:0043226
PF14_0125	811706	GO:0008152;GO:0044464	EIF5A2	56648	GO:0009987;GO:0005488
PFL1655c	811383	GO:0008152;GO:0043226;GO:0003824;GO:0005488	POLE4	56655	GO:0043226;GO:0044464;GO:0003824;GO:0005488
PFL0190w	811091	GO:0008152;GO:0003824	TRIM39	56658	GO:0044464;GO:0005488
PFE0915c	812998	GO:0008152;GO:0032991;GO:0003824	PSMA1	5682	GO:0008152;GO:0032991;GO:0043226;GO:0044464;GO:0003824;GO:0005488
MAL13P1.270	813832	GO:0008152;GO:0032991;GO:0003824	PSMA1	5682	GO:0008152;GO:0032991;GO:0043226;GO:0044464;GO:0003824;GO:0005488
PF13_0282	814246	GO:0008152;GO:0032991;GO:0003824	PSMA1	5682	GO:0008152;GO:0032991;GO:0043226;GO:0044464;GO:0003824;GO:0005488
[truncated: 1,093 more rows]
