# Supplementary material for: Ortholog-based protein-protein interaction prediction and its application to inter-species interactions
Source: BMC Bioinformatics. 2008 Dec 12;9(Suppl 12):S11. doi: 10.1186/1471-2105-9-S12-S11 (PMC2638151; doi:10.1186/1471-2105-9-S12-S11)
Supplement: Additional file 5 — Table S5. Protein-protein interaction data sources. [file 1471-2105-9-S12-S11-S5.xls]

## Sheet: Supplementary Table 5
Table S5. Protein-protein interaction data sources.
Data Source	Version or Download Date	Number of Interactions Included	References	References Details
BioGRID	2.0.23	166691	Stark et al. (2006)	Stark, C., Breitkreutz, B.J., Reguly, T., et al. (2006) BioGRID: a general repository for interaction datasets, Nucleic Acids Res, 34, D535-539.
HPRD	2007-01-01	36531	Mishra et al. (2006)	Mishra, G.R., Suresh, M., Kumaran, K., et al. (2006) Human protein reference database--2006 update, Nucleic Acids Res, 34, D411-414.
IntACT	2007-01-25	41602	Hermjakob et al. (2004)	Hermjakob, H., Montecchi-Palazzi, L., Lewington, C., et al. (2004) IntAct: an open source molecular interaction database, Nucleic Acids Res, 32, D452-455.
DIP	2006-01-16	47203	Xenarios et al. (2000)	Xenarios, I., Rice, D.W., Salwinski, L., et al. (2000) DIP: the database of interacting proteins, Nucleic Acids Res, 28, 289-291.
MINT	4	99086	Zanzoni et al. (2002)	Zanzoni, A., Montecchi-Palazzi, L., Quondam, M., et al. (2002) MINT: a Molecular INTeraction database, FEBS Lett, 513, 135-140.
CYGD	2007-01-25	33984	Guldener et al. (2005)	Guldener, U., Munsterkotter, M., Kastenmuller, G., et al. (2005) CYGD: the Comprehensive Yeast Genome Database, Nucleic Acids Res, 33, D364-368.
BIND	2006-05-25	41602	Bader et al. (2003)	Bader, G.D., Betel, D. and Hogue, C.W. (2003) BIND: the Biomolecular Interaction Network Database, Nucleic Acids Res, 31, 248-250.
E_coli_PPI from Baba et al. (2006)	N/A	11136	Baba et al. (2006)	Baba, T., Ara, T., Hasegawa, M., et al. (2006) Construction of Escherichia coli K-12 in-frame, single-gene knockout mutants: the Keio collection, Mol Syst Biol, 2, 2006 0008.
H_sapiens_PPI from Lim et al. (2006)	N/A	6972	Lim et al. (2006)	Lim, J., Hao, T., Shaw, C., et al. (2006) A protein-protein interaction network for human inherited ataxias and disorders of Purkinje cell degeneration, Cell, 125, 801-814.
H_sapiens_PPI from Rual et al. (2005)	N/A	3637	Rual et al. (2005)	Rual, J.F., Venkatesan, K., Hao, T., et al. (2005) Towards a proteome-scale map of the human protein-protein interaction network, Nature, 437, 1173-1178.
P_falciparum_PPI from LaCount et al. (2005)	N/A	2846	LaCount et al. (2005)	LaCount, D.J., Vignali, M., Chettier, R., et al. (2005) A protein interaction network of the malaria parasite Plasmodium falciparum, Nature, 438, 103-107.
MIPS	2007-01-01	776	Mewes et al. (2004)	Mewes, H.W., Amid, C., Arnold, R., et al. (2004) MIPS: analysis and annotation of proteins from whole genomes, Nucleic Acids Res, 32, D41-44.
The total number of PPIs are not summed, since there are numerous redandunt entries.
